# Supplementary material for: Wild eel microbiome reveals that skin mucus of fish could be a natural niche for aquatic mucosal pathogen evolution
Source: Microbiome. 2017 Dec 21;5:162. doi: 10.1186/s40168-017-0376-1 (PMC5740887; doi:10.1186/s40168-017-0376-1)
Supplement: Supplementary file 2 — Abundance and comparison of functions in water and skin-mucus surface microbiomes. (XLSX 646 kb) [file 40168_2017_376_MOESM2_ESM.xlsx]

## Sheet: Table 1
Table S1. Abundance and comparison of functions in water and skin-mucus surface microbiomes. MG-RAST pipeline was used to categorize metagenomic reads in the different SEED levels and calculate the abundance of these. Values were compared between water and mucus microbiomes.
Level 1	Level 2	Level 3	Function	Water	SMS	Columna1	SMS/Water
Amino Acids and Derivatives				8.01	7.41702	1	0.925955
	-			0.16	0.160521	2	1.01845
		Creatine and Creatinine Degradation		0.123839	0.0991455	3	0.8006
			Creatinase (EC 3.5.3.3)	0.0112581	0.00944242	4	0.838723
			Creatinine amidohydrolase (EC 3.5.2.10)	0.0112581	0.00944242	5	0.838723
			Cytosine deaminase (EC 3.5.4.1)	0.0112581	0.00944242	6	0.838723
			Cytosine permease	0.0112581	0.00944242	7	0.838723
			Dimethylglycine dehydrogenase (EC 1.5.99.2)	0.0112581	0.00944242	8	0.838723
			N-carbamoylsarcosine amidase (EC 3.5.1.59)	0.0112581	0.00944242	9	0.838723
			N-methylhydantoinase (ATP-hydrolyzing) (EC 3.5.2.14)	0.0112581	0.00944242	10	0.838723
			N-methylhydantoinase A (EC 3.5.2.14)	0.0112581	0.00944242	11	0.838723
			N-methylhydantoinase B (EC 3.5.2.14)	0.0112581	0.00944242	12	0.838723
			Sarcosine dehydrogenase (EC 1.5.99.1)	0.0112581	0.00944242	13	0.838723
			Sarcosine dehydrogenase, mitochondrial precursor (EC 1.5.99.1)	0.0112581	0.00472121	14	0.419362
		L-2-amino-thiazoline-4-carboxylic acid-Lcysteine conversion		0.0225162	0.0236061	15	1.0484
			Beta-ureidopropionase (EC 3.5.1.6)	0.0112581	0.00944242	16	0.838723
			L-2-amino-thiazoline-4-carboxylic acid hydrolase (EC 3.5.2.-)	0.00562905	0.00944242	17	1.67745
			Putative N-carbamyl-L-cysteine amidohydrolase	0.00562905	0.00472121	18	0.838723
		Phosphonoalanine utilization		0.0112581	0.0377697	19	3.35489
			Phosphonoalanine aminotransferase	0	0.00944242	20	-
			Phosphonoalanine and/or phosphonopyruvate ABC transporter ATP-binding protein	0	0.00944242	21	-
			Phosphonoalanine and/or phosphonopyruvate ABC transporter permease protein	0	0.00944242	22	-
			Phosphonopyruvate hydrolase (EC 3.11.1.3)	0.0112581	0.00944242	23	0.838723
	Alanine, serine, and glycine			0.669856	0.580709	24	0.866916
		Alanine biosynthesis		0.191388	0.160521	25	0.838723
			Alanine racemase (EC 5.1.1.1)	0.0112581	0.00944242	26	0.838723
			Alanine racemase, biosynthetic (EC 5.1.1.1)	0.0112581	0.00944242	27	0.838723
			Alanine racemase, catabolic (EC 5.1.1.1)	0.0112581	0.00944242	28	0.838723
			Branched-chain amino acid aminotransferase (EC 2.6.1.42)	0.0112581	0.00944242	29	0.838723
			Chaperone protein HscA	0.0112581	0.00944242	30	0.838723
			Cysteine desulfurase (EC 2.8.1.7)	0.0112581	0.00944242	31	0.838723
			Cysteine desulfurase (EC 2.8.1.7), IscS subfamily	0.0112581	0.00944242	32	0.838723
			Cysteine desulfurase (EC 2.8.1.7), NifS subfamily	0.0112581	0.00944242	33	0.838723
			Cysteine desulfurase (EC 2.8.1.7), SufS subfamily	0.0112581	0.00944242	34	0.838723
			Cysteine desulfurase CsdA-CsdE (EC 2.8.1.7), main protein CsdA	0.0112581	0.00944242	35	0.838723
			Ferredoxin, 2Fe-2S	0.0112581	0.00944242	36	0.838723
			HTH-type transcriptional regulator IlvY	0.0112581	0.00944242	37	0.838723
			Iron binding protein IscA for iron-sulfur cluster assembly	0.0112581	0.00944242	38	0.838723
			Iron-sulfur cluster assembly scaffold protein IscU	0.0112581	0.00944242	39	0.838723
			Iron-sulfur cluster regulator IscR	0.0112581	0.00944242	40	0.838723
			Probable valine-pyruvate aminotransferase (EC 2.6.1.66)	0.0112581	0.00944242	41	0.838723
			Valine--pyruvate aminotransferase (EC 2.6.1.66)	0.0112581	0.00944242	42	0.838723
		Glycine and Serine Utilization		0.264565	0.236061	43	0.892259
			2-amino-3-ketobutyrate coenzyme A ligase (EC 2.3.1.29)	0.0112581	0.00944242	44	0.838723
			Aminomethyltransferase (glycine cleavage system T protein) (EC 2.1.2.10)	0.0112581	0.00944242	45	0.838723
			Cystathionine beta-synthase (EC 4.2.1.22)	0.0112581	0.00944242	46	0.838723
			Cystathionine gamma-lyase (EC 4.4.1.1)	0.0112581	0.00944242	47	0.838723
			D-3-phosphoglycerate dehydrogenase (EC 1.1.1.95)	0.0112581	0.00944242	48	0.838723
			D-serine dehydratase (EC 4.3.1.18)	0.0112581	0.00944242	49	0.838723
			D-serine dehydratase transcriptional activator	0.0112581	0.00944242	50	0.838723
			D-serine permease DsdX	0	0.00944242	51	-
			D-serine/D-alanine/glycine transporter	0.0112581	0.00944242	52	0.838723
			Glycerate kinase (EC 2.7.1.31)	0.0112581	0.00944242	53	0.838723
			Glycine cleavage system H protein	0.0112581	0.00944242	54	0.838723
			Glycine dehydrogenase [decarboxylating] (glycine cleavage system P protein) (EC 1.4.4.2)	0.0112581	0.00944242	55	0.838723
			Glycine dehydrogenase [decarboxylating] (glycine cleavage system P1 protein) (EC 1.4.4.2)	0.0112581	0.00944242	56	0.838723
			Glycine dehydrogenase [decarboxylating] (glycine cleavage system P2 protein) (EC 1.4.4.2)	0.0112581	0.00944242	57	0.838723
			L-serine dehydratase (EC 4.3.1.17)	0.0112581	0.00944242	58	0.838723
			L-serine dehydratase 1 (EC 4.3.1.17)	0.0112581	0.00944242	59	0.838723
			L-serine dehydratase, alpha subunit (EC 4.3.1.17)	0.0112581	0.00944242	60	0.838723
			L-serine dehydratase, beta subunit (EC 4.3.1.17)	0.00562905	0.00944242	61	1.67745
			Monoamine oxidase (1.4.3.4)	0.0112581	0.00944242	62	0.838723
			Phosphoserine aminotransferase (EC 2.6.1.52)	0.0112581	0.00944242	63	0.838723
			Phosphoserine phosphatase (EC 3.1.3.3)	0.0112581	0.00944242	64	0.838723
			Serine hydroxymethyltransferase (EC 2.1.2.1)	0.0112581	0.00944242	65	0.838723
			Serine transporter	0.0112581	0.00944242	66	0.838723
			Seryl-tRNA synthetase (EC 6.1.1.11)	0.0112581	0.00944242	67	0.838723
			Threonine dehydratase, catabolic (EC 4.3.1.19)	0.0112581	0.00944242	68	0.838723
		Glycine Biosynthesis		0.0450324	0.0377697	69	0.838723
			2-amino-3-ketobutyrate coenzyme A ligase (EC 2.3.1.29)	0.0112581	0.00944242	70	0.838723
			Low-specificity L-threonine aldolase (EC 4.1.2.5)	0.0112581	0.00944242	71	0.838723
			L-threonine 3-dehydrogenase (EC 1.1.1.103)	0.0112581	0.00944242	72	0.838723
			Serine hydroxymethyltransferase (EC 2.1.2.1)	0.0112581	0.00944242	73	0.838723
		Glycine cleavage system		0.112581	0.0944242	74	0.838723
			Aminomethyltransferase (glycine cleavage system T protein) (EC 2.1.2.10)	0.0112581	0.00944242	75	0.838723
			Dihydrolipoamide dehydrogenase (EC 1.8.1.4)	0.0112581	0.00944242	76	0.838723
			Glycine cleavage system H protein	0.0112581	0.00944242	77	0.838723
			Glycine cleavage system transcriptional activator GcvA	0.0112581	0.00944242	78	0.838723
			Glycine cleavage system transcriptional antiactivator GcvR	0.0112581	0.00944242	79	0.838723
			Glycine dehydrogenase [decarboxylating] (glycine cleavage system P protein) (EC 1.4.4.2)	0.0112581	0.00944242	80	0.838723
			Glycine dehydrogenase [decarboxylating] (glycine cleavage system P1 protein) (EC 1.4.4.2)	0.0112581	0.00944242	81	0.838723
			Glycine dehydrogenase [decarboxylating] (glycine cleavage system P2 protein) (EC 1.4.4.2)	0.0112581	0.00944242	82	0.838723
			Similar to Glycine cleavage system H protein	0.0112581	0.00944242	83	0.838723
			Sodium/glycine symporter GlyP	0.0112581	0.00944242	84	0.838723
		Serine Biosynthesis		0.0562905	0.0519333	85	0.922596
			D-3-phosphoglycerate dehydrogenase (EC 1.1.1.95)	0.0112581	0.00944242	86	0.838723
			Phosphoserine aminotransferase (EC 2.6.1.52)	0.0112581	0.00944242	87	0.838723
			Phosphoserine aminotransferase, putative (EC 2.6.1.52)	0	0.00472121	88	-
			Phosphoserine phosphatase (EC 3.1.3.3)	0.0112581	0.00944242	89	0.838723
			Serine hydroxymethyltransferase (EC 2.1.2.1)	0.0112581	0.00944242	90	0.838723
			Serine hydroxymethyltransferase 1 (EC 2.1.2.1)	0.0112581	0.00944242	91	0.838723
	Arginine; urea cycle, polyamines			1.61554	1.53439	92	0.949774
		Anaerobic Oxidative Degradation of L-Ornithine		0.00562905	0.0283273	93	5.03234
			2,4-diaminopentanoate dehydrogenase (EC 1.4.1.12)	0	0.00944242	94	-
			D-Ornithine 4,5-aminomutase E subunit (EC 5.4.3.5)	0	0.00472121	95	-
			Ornithine racemase (EC 5.1.1.12)	0.00562905	0.00472121	96	0.838723
			Probable reactivating factor for D-ornithine aminomutase	0	0.00944242	97	-
		Arginine and Ornithine Degradation		0.41092	0.396582	98	0.965106
			Agmatinase (EC 3.5.3.11)	0.0112581	0.00944242	99	0.838723
			Agmatine deiminase (EC 3.5.3.12)	0.0112581	0.00944242	100	0.838723
			Arginase (EC 3.5.3.1)	0.0112581	0.00944242	101	0.838723
			Arginine ABC transporter, ATP-binding protein ArtP	0.00562905	0.00944242	102	1.67745
			Arginine ABC transporter, periplasmic arginine-binding protein ArtI	0.00562905	0.00944242	103	1.67745
			Arginine ABC transporter, periplasmic arginine-binding protein ArtJ	0	0.00944242	104	-
			Arginine ABC transporter, permease protein ArtM	0	0.00944242	105	-
			Arginine ABC transporter, permease protein ArtQ	0.0112581	0.00944242	106	0.838723
			Arginine decarboxylase (EC 4.1.1.19)	0.0112581	0.00944242	107	0.838723
			Arginine decarboxylase, catabolic (EC 4.1.1.19)	0.00562905	0.00944242	108	1.67745
			Arginine deiminase (EC 3.5.3.6)	0.0112581	0.00944242	109	0.838723
			Arginine N-succinyltransferase (EC 2.3.1.109)	0.0112581	0.00944242	110	0.838723
			Arginine N-succinyltransferase, alpha subunit (EC 2.3.1.109)	0.0112581	0.00944242	111	0.838723
			Arginine pathway regulatory protein ArgR, repressor of arg regulon	0.0112581	0.00944242	112	0.838723
			Arginine permease RocE	0.0112581	0.00944242	113	0.838723
			Arginine utilization protein RocB	0	0.00944242	114	-
			Arginine utilization regulatory protein RocR	0.0112581	0.00944242	115	0.838723
			Arginine/agmatine antiporter	0.00562905	0.00944242	116	1.67745
			Arginine/ornithine ABC transporter, ATP-binding protein AotP	0.0112581	0.00944242	117	0.838723
			Arginine/ornithine ABC transporter, periplasmic arginine/ornithine binding protein	0.0112581	0.00944242	118	0.838723
			Arginine/ornithine ABC transporter, permease protein AotM	0.0112581	0.00944242	119	0.838723
			Arginine/ornithine ABC transporter, permease protein AotQ	0.0112581	0.00944242	120	0.838723
			Arginine/ornithine antiporter ArcD	0.0112581	0.00944242	121	0.838723
			Biosynthetic arginine decarboxylase (EC 4.1.1.19)	0.0112581	0.00944242	122	0.838723
			Carbamate kinase (EC 2.7.2.2)	0.0112581	0.00944242	123	0.838723
			Delta-1-pyrroline-5-carboxylate dehydrogenase (EC 1.5.1.12)	0.0112581	0.00944242	124	0.838723
			Histidine ABC transporter, ATP-binding protein HisP (TC 3.A.1.3.1)	0.0112581	0.00944242	125	0.838723
			Histidine ABC transporter, histidine-binding periplasmic protein precursor HisJ (TC 3.A.1.3.1)	0.0112581	0.00944242	126	0.838723
			Histidine ABC transporter, permease protein HisM (TC 3.A.1.3.1)	0.0112581	0.00944242	127	0.838723
			Histidine ABC transporter, permease protein HisQ (TC 3.A.1.3.1)	0.0112581	0.00944242	128	0.838723
			Lysine-arginine-ornithine-binding periplasmic protein precursor (TC 3.A.1.3.1)	0.0112581	0.00944242	129	0.838723
			NADP-specific glutamate dehydrogenase (EC 1.4.1.4)	0.0112581	0.00944242	130	0.838723
			N-carbamoylputrescine amidase (3.5.1.53)	0.0112581	0.00944242	131	0.838723
			Ornithine aminotransferase (EC 2.6.1.13)	0.0112581	0.00944242	132	0.838723
			Ornithine carbamoyltransferase (EC 2.1.3.3)	0.0112581	0.00944242	133	0.838723
			Ornithine cyclodeaminase (EC 4.3.1.12)	0.0112581	0.00944242	134	0.838723
			Ornithine decarboxylase (EC 4.1.1.17)	0.0112581	0.00944242	135	0.838723
			Putrescine aminotransferase (EC 2.6.1.82)	0.00562905	0.00944242	136	1.67745
			Succinylarginine dihydrolase (EC 3.5.3.23)	0.0112581	0.00944242	137	0.838723
			Succinylglutamate desuccinylase (EC 3.5.1.96)	0.0112581	0.00944242	138	0.838723
			Succinylglutamic semialdehyde dehydrogenase (EC 1.2.1.71)	0.0112581	0.00944242	139	0.838723
			Succinylornithine transaminase (EC 2.6.1.81)	0.0112581	0.00944242	140	0.838723
		Arginine Biosynthesis extended		0.163242	0.146358	141	0.896566
			Acetylglutamate kinase (EC 2.7.2.8)	0.0112581	0.00944242	142	0.838723
			Acetylornithine aminotransferase (EC 2.6.1.11)	0.0112581	0.00944242	143	0.838723
			Acetylornithine aminotransferase 1 (EC 2.6.1.11)	0	0.00944242	144	-
			Acetylornithine aminotransferase 2 (EC 2.6.1.11)	0.0112581	0.00944242	145	0.838723
			Acetylornithine aminotransferase, mitochondrial precursor (EC 2.6.1.11) (ACOAT)	0.00562905	0.00472121	146	0.838723
			Acetylornithine deacetylase (EC 3.5.1.16)	0.0112581	0.00944242	147	0.838723
			Arginine pathway regulatory protein ArgR, repressor of arg regulon	0.0112581	0.00944242	148	0.838723
			Argininosuccinate lyase (EC 4.3.2.1)	0.0112581	0.00944242	149	0.838723
			Argininosuccinate synthase (EC 6.3.4.5)	0.0112581	0.00944242	150	0.838723
			Glutamate N-acetyltransferase (EC 2.3.1.35)	0.0112581	0.00944242	151	0.838723
			N-acetyl-gamma-glutamyl-phosphate reductase (EC 1.2.1.38)	0.0112581	0.00944242	152	0.838723
			N-acetylglutamate synthase (EC 2.3.1.1)	0.0112581	0.00944242	153	0.838723
			N-acetylornithine carbamoyltransferase (EC 2.1.3.9)	0.0112581	0.00944242	154	0.838723
			N-succinyl-L,L-diaminopimelate desuccinylase (EC 3.5.1.18)	0.0112581	0.00944242	155	0.838723
			Ornithine carbamoyltransferase (EC 2.1.3.3)	0.0112581	0.00944242	156	0.838723
			Predicted arginine uptake transporter	0.0112581	0.00944242	157	0.838723
		Arginine Deiminase Pathway		0.0562905	0.0472121	158	0.838723
			Arginine deiminase (EC 3.5.3.6)	0.0112581	0.00944242	159	0.838723
			Arginine pathway regulatory protein ArgR, repressor of arg regulon	0.0112581	0.00944242	160	0.838723
			Arginine/ornithine antiporter ArcD	0.0112581	0.00944242	161	0.838723
			Carbamate kinase (EC 2.7.2.2)	0.0112581	0.00944242	162	0.838723
			Ornithine carbamoyltransferase (EC 2.1.3.3)	0.0112581	0.00944242	163	0.838723
		Cyanophycin Metabolism		0.0900647	0.0755394	164	0.838723
			Asparagine synthetase [glutamine-hydrolyzing] (EC 6.3.5.4)	0.0112581	0.00944242	165	0.838723
			Cyanophycin synthase (EC 6.3.2.29)(EC 6.3.2.30)	0.0112581	0.00944242	166	0.838723
			Cyanophycin synthase II	0.0112581	0.00944242	167	0.838723
			Cyanophycinase (EC 3.4.15.6)	0.0112581	0.00944242	168	0.838723
			Cyanophycinase (EC 3.4.15.6) dimer	0.0112581	0.00944242	169	0.838723
			Cyanophycinase 2 (EC 3.4.15.6)	0.0112581	0.00944242	170	0.838723
			Isoaspartyl dipeptidase (EC 3.4.19.5)	0.0112581	0.00944242	171	0.838723
			Secreted cyanophycinase CphE (EC 3.4.15.6)	0.0112581	0.00944242	172	0.838723
		Polyamine Metabolism		0.343372	0.34937	173	1.01747
			4-aminobutyraldehyde dehydrogenase (EC 1.2.1.19)	0.0112581	0.00944242	174	0.838723
			5'-methylthioadenosine nucleosidase (EC 3.2.2.16)	0.0112581	0.00944242	175	0.838723
			ABC transporter, periplasmic spermidine putrescine-binding protein PotD (TC 3.A.1.11.1)	0.0112581	0.00944242	176	0.838723
			Agmatinase (EC 3.5.3.11)	0.0112581	0.00944242	177	0.838723
			Agmatine deiminase (EC 3.5.3.12)	0.0112581	0.00944242	178	0.838723
			Agmatine/putrescine antiporter, associated with agmatine catabolism	0	0.00944242	179	-
			Arginine decarboxylase (EC 4.1.1.19)	0.0112581	0.00944242	180	0.838723
			Arginine decarboxylase, catabolic (EC 4.1.1.19)	0.00562905	0.00944242	181	1.67745
			Arginine/agmatine antiporter	0.00562905	0.00944242	182	1.67745
			Arginine/ornithine antiporter	0.0112581	0.00944242	183	0.838723
			Arginine/ornithine antiporter ArcD	0.0112581	0.00944242	184	0.838723
			Biosynthetic arginine decarboxylase (EC 4.1.1.19)	0.0112581	0.00944242	185	0.838723
			Carbamate kinase (EC 2.7.2.2)	0.0112581	0.00944242	186	0.838723
			Carboxynorspermidine decarboxylase, putative (EC 4.1.1.-)	0.00562905	0.00944242	187	1.67745
			Carboxynorspermidine dehydrogenase, putative (EC 1.1.1.-)	0.0112581	0.00944242	188	0.838723
			DNA-binding response regulator, LuxR family, near polyamine transporter	0.0112581	0.00944242	189	0.838723
			N-carbamoylputrescine amidase (3.5.1.53)	0.0112581	0.00944242	190	0.838723
			Ornithine decarboxylase (EC 4.1.1.17)	0.0112581	0.00944242	191	0.838723
			Predicted chaperone lipoprotein YacC, potentially involved in protein secretion	0	0.00944242	192	-
			Predicted polyamine sensor NspS, involved in biofilm formation	0.00562905	0.00944242	193	1.67745
			Probable two-component sensor, near polyamine transporter	0.0112581	0.00944242	194	0.838723
			Putative GntR-family regulatory protein and aminotransferase near polyamine transporter	0	0.00472121	195	-
			Putrescine ABC transporter putrescine-binding protein PotF (TC 3.A.1.11.2)	0.0112581	0.00944242	196	0.838723
			Putrescine carbamoyltransferase (EC 2.1.3.6)	0	0.00944242	197	-
			Putrescine transport ATP-binding protein PotA (TC 3.A.1.11.1)	0.0112581	0.00944242	198	0.838723
			Putrescine transport ATP-binding protein PotG (TC 3.A.1.11.2)	0.0112581	0.00944242	199	0.838723
			Putrescine transport system permease protein PotH (TC 3.A.1.11.2)	0.0112581	0.00944242	200	0.838723
			Putrescine transport system permease protein PotI (TC 3.A.1.11.2)	0.0112581	0.00944242	201	0.838723
			Putrescine/proton symporter, putrescine/ornithine antiporter PotE	0.0112581	0.00944242	202	0.838723
			S-adenosylmethionine decarboxylase proenzyme (EC 4.1.1.50), eukaryotic	0.0112581	0.00944242	203	0.838723
			S-adenosylmethionine decarboxylase proenzyme (EC 4.1.1.50), prokaryotic class 1A	0.0112581	0.00944242	204	0.838723
			S-adenosylmethionine decarboxylase proenzyme (EC 4.1.1.50), prokaryotic class 1B	0.0112581	0.00944242	205	0.838723
			Spermidine N1-acetyltransferase (EC 2.3.1.57)	0.00562905	0.00944242	206	1.67745
			Spermidine Putrescine ABC transporter permease component PotB (TC 3.A.1.11.1)	0.0112581	0.00944242	207	0.838723
			Spermidine Putrescine ABC transporter permease component potC (TC_3.A.1.11.1)	0.0112581	0.00944242	208	0.838723
			Spermidine synthase (EC 2.5.1.16)	0.0112581	0.00944242	209	0.838723
			Spermine synthase (EC 2.5.1.22)	0	0.00472121	210	-
			Transcriptional regulator, MerR family, near polyamine transporter	0.0112581	0.00944242	211	0.838723
		Putrescine utilization pathways		0.140726	0.132194	212	0.93937
			4-aminobutyraldehyde dehydrogenase (EC 1.2.1.19)	0.0112581	0.00944242	213	0.838723
			Gamma-aminobutyrate:alpha-ketoglutarate aminotransferase (EC 2.6.1.19)	0.0112581	0.00944242	214	0.838723
			Gamma-aminobutyrate:pyruvate aminotransferase (EC 2.6.1.-)	0.00562905	0.00472121	215	0.838723
			Gamma-glutamyl-aminobutyraldehyde dehydrogenase (EC 1.2.1.-)	0.0112581	0.00944242	216	0.838723
			Gamma-glutamyl-GABA hydrolase (EC 3.5.1.94)	0.0112581	0.00944242	217	0.838723
			Gamma-glutamyl-putrescine oxidase (EC1.4.3.-)	0.0112581	0.00944242	218	0.838723
			Gamma-glutamyl-putrescine synthetase (EC 6.3.1.11)	0.0112581	0.00944242	219	0.838723
			Glycine/D-amino acid oxidase (deaminating) in putrescine utilization cluster	0.00562905	0.00944242	220	1.67745
			Monoamine/putrescine oxidase (EC 1.4.3.10)	0.0112581	0.00944242	221	0.838723
			Putative oxidoreductase in putrescine utilization cluster	0.0112581	0.00472121	222	0.419362
			Putative symporter in putrescine utilization cluster	0.00562905	0.00944242	223	1.67745
			Putrescine aminotransferase (EC 2.6.1.82)	0.00562905	0.00944242	224	1.67745
			Putrescine importer	0.0112581	0.00944242	225	0.838723
			Putrescine utilization regulator	0.0112581	0.00944242	226	0.838723
			Similar to gamma-glutamyl-putrescine oxidase	0.00562905	0.00944242	227	1.67745
		Urea carboxylase and Allophanate hydrolase cluster		0.0675486	0.0613758	228	0.908617
			Allophanate hydrolase (EC 3.5.1.54)	0.0112581	0.00944242	229	0.838723
			Allophanate hydrolase 2 subunit 1 (EC 3.5.1.54)	0.0112581	0.00944242	230	0.838723
			Allophanate hydrolase 2 subunit 2 (EC 3.5.1.54)	0.0112581	0.00944242	231	0.838723
			Partial urea carboxylase (EC 6.3.4.6)	0.0112581	0.00944242	232	0.838723
			Partial urea carboxylase 2 (EC 6.3.4.6)	0	0.00472121	233	-
			Urea carboxylase (EC 6.3.4.6)	0.0112581	0.00944242	234	0.838723
			Urea carboxylase (EC 6.3.4.6) without Allophanate hydrolase 2 domains	0.0112581	0.00944242	235	0.838723
		Urea decomposition		0.258936	0.231339	236	0.893423
			Allophanate hydrolase (EC 3.5.1.54)	0.0112581	0.00944242	237	0.838723
			Eukaryotic-type low-affinity urea transporter	0.0112581	0.00944242	238	0.838723
			HupE-UreJ family metal transporter	0.0112581	0.00944242	239	0.838723
			Nickel transporter UreH	0.0112581	0.00944242	240	0.838723
			Partial urea carboxylase (EC 6.3.4.6)	0.0112581	0.00944242	241	0.838723
			Partial urea carboxylase 2 (EC 6.3.4.6)	0	0.00472121	242	-
			Urea ABC transporter, ATPase protein UrtD	0.0112581	0.00944242	243	0.838723
			Urea ABC transporter, ATPase protein UrtE	0.0112581	0.00944242	244	0.838723
			Urea ABC transporter, permease protein UrtB	0.0112581	0.00944242	245	0.838723
			Urea ABC transporter, permease protein UrtC	0.0112581	0.00944242	246	0.838723
			Urea ABC transporter, urea binding protein	0.0112581	0.00944242	247	0.838723
			Urea carboxylase (EC 6.3.4.6)	0.0112581	0.00944242	248	0.838723
			Urea carboxylase-related ABC transporter, ATPase protein	0.0112581	0.00944242	249	0.838723
			Urea carboxylase-related ABC transporter, periplasmic substrate-binding protein	0.0112581	0.00944242	250	0.838723
			Urea carboxylase-related ABC transporter, permease protein	0.0112581	0.00944242	251	0.838723
			Urea carboxylase-related amino acid permease	0.0112581	0.00944242	252	0.838723
			Urea carboxylase-related aminomethyltransferase (EC 2.1.2.10)	0.0112581	0.00944242	253	0.838723
			Urea channel UreI	0	0.00944242	254	-
			Urease accessory protein UreD	0.0112581	0.00944242	255	0.838723
			Urease accessory protein UreE	0.0112581	0.00944242	256	0.838723
			Urease accessory protein UreF	0.0112581	0.00944242	257	0.838723
			Urease accessory protein UreG	0.0112581	0.00944242	258	0.838723
			Urease alpha subunit (EC 3.5.1.5)	0.0112581	0.00944242	259	0.838723
			Urease beta subunit (EC 3.5.1.5)	0.0112581	0.00944242	260	0.838723
			Urease gamma subunit (EC 3.5.1.5)	0.0112581	0.00944242	261	0.838723
		Urease subunits		0.0788066	0.066097	262	0.838723
			Urease accessory protein UreD	0.0112581	0.00944242	263	0.838723
			Urease accessory protein UreE	0.0112581	0.00944242	264	0.838723
			Urease accessory protein UreF	0.0112581	0.00944242	265	0.838723
			Urease accessory protein UreG	0.0112581	0.00944242	266	0.838723
			Urease alpha subunit (EC 3.5.1.5)	0.0112581	0.00944242	267	0.838723
			Urease beta subunit (EC 3.5.1.5)	0.0112581	0.00944242	268	0.838723
			Urease gamma subunit (EC 3.5.1.5)	0.0112581	0.00944242	269	0.838723
	Aromatic amino acids and derivatives			1.36223	1.28417	270	0.942697
		Aromatic amino acid degradation		0.303968	0.27383	271	0.900851
			2,4-dihydroxyhept-2-ene-1,7-dioic acid aldolase (EC 4.1.2.-)	0.0112581	0.00944242	272	0.838723
			2-hydroxyhepta-2,4-diene-1,7-dioate isomerase (EC 5.3.3.-)	0.0112581	0.00944242	273	0.838723
			2-oxo-hepta-3-ene-1,7-dioic acid hydratase (EC 4.2.-.-)	0.0112581	0.00944242	274	0.838723
			3,4-dihydroxyphenylacetate 2,3-dioxygenase (EC 1.13.11.15)	0.0112581	0.00944242	275	0.838723
			4-hydroxyphenylpyruvate dioxygenase (EC 1.13.11.27)	0.0112581	0.00944242	276	0.838723
			5-carboxymethyl-2-hydroxymuconate delta-isomerase (EC 5.3.3.10)	0.0112581	0.00944242	277	0.838723
			5-carboxymethyl-2-hydroxymuconate semialdehyde dehydrogenase (EC 1.2.1.60)	0.0112581	0.00944242	278	0.838723
			5-carboxymethyl-2-oxo-hex-3- ene-1,7-dioate decarboxylase (EC 4.1.1.68)	0.0112581	0.00944242	279	0.838723
			5-oxopent-3-ene-1,2,5-tricarboxylate decarboxylase.	0.0112581	0.00944242	280	0.838723
			Anthranilate dioxygenase large subunit	0.0112581	0.00944242	281	0.838723
			Anthranilate dioxygenase reductase	0	0.00944242	282	-
			Anthranilate dioxygenase small subunit	0.0112581	0.00944242	283	0.838723
			Aromatic amino acid transport protein AroP	0.0112581	0.00944242	284	0.838723
			Aromatic ring-opening dioxygenase	0.0112581	0.00944242	285	0.838723
			Aromatic-L-amino-acid decarboxylase (EC 4.1.1.28)	0.0112581	0.00944242	286	0.838723
			Homoprotocatechuate degradative operon repressor	0.0112581	0.00944242	287	0.838723
			Indoleacetamide hydrolase (EC 3.5.1.-)	0.0112581	0.00944242	288	0.838723
			Kynurenine formamidase, bacterial (EC 3.5.1.9)	0.0112581	0.00944242	289	0.838723
			Phenylalanine hydroxylase transcriptional activator PhhR	0.0112581	0.00944242	290	0.838723
			Phenylalanine-4-hydroxylase (EC 1.14.16.1)	0.0112581	0.00944242	291	0.838723
			Phenylalanine-specific permease	0.00562905	0.00944242	292	1.67745
			Predicted 2-keto-4-pentenoate hydratase/2-oxohepta-3-ene-1,7-dioic acid hydratase	0.0112581	0.00944242	293	0.838723
			Probable 5-carboxymethyl-2-hydroxymuconate delta isomerase	0.00562905	0.00944242	294	1.67745
			Putative 2,4-dihydroxyhept-2-ene-1,7-dioic acid aldolase	0.0112581	0.00944242	295	0.838723
			Putative 5-carboxymethyl-2-hydroxymuconate semialdehyde dehydrogenase oxidoreductase protein (EC 1.2.1.60)	0.0112581	0.00944242	296	0.838723
			Putative fumarylacetoacetate (FAA) hydrolase	0.0112581	0.00944242	297	0.838723
			Tryptophan 2,3-dioxygenase (EC 1.13.11.11)	0.0112581	0.00944242	298	0.838723
			Tryptophan 2-monooxygenase (EC 1.13.12.3)	0.0112581	0.00944242	299	0.838723
			Tryptophanase (EC 4.1.99.1)	0.0112581	0.00944242	300	0.838723
		Aromatic amino acid interconversions with aryl acids		0.0619195	0.0613758	301	0.991219
			Amino acid-binding ACT	0	0.00472121	302	-
			Indolepyruvate ferredoxin oxidoreductase, alpha and beta subunits	0.0112581	0.00944242	303	0.838723
			Indolepyruvate ferredoxin oxidoreductase, alpha and beta subunits like	0.0112581	0.00944242	304	0.838723
			Indolepyruvate oxidoreductase subunit IorA (EC 1.2.7.8)	0.0112581	0.00944242	305	0.838723
			Indolepyruvate oxidoreductase subunit IorB (EC 1.2.7.8)	0.00562905	0.00944242	306	1.67745
			Indolepyruvate oxidoreductase subunit IorB II (EC 1.2.7.8)	0.0112581	0.00944242	307	0.838723
			Phenylacetate-coenzyme A ligase (EC 6.2.1.30)	0.0112581	0.00944242	308	0.838723
		Bacilysin biosynthesis		0	0.0188848	309	-
			Bacilysin biosynthesis oxidoreductase BacC	0	0.00944242	310	-
			Bacilysin biosynthesis protein BacA	0	0.00944242	311	-
		Chorismate Synthesis		0.219533	0.226618	312	1.03227
			2-amino-3,7-dideoxy-D-threo-hept-6-ulosonate synthase (EC 2.5.1.-)	0	0.00944242	313	-
			2-keto-3-deoxy-D-arabino-heptulosonate-7-phosphate synthase I alpha (EC 2.5.1.54)	0.0112581	0.00944242	314	0.838723
			2-keto-3-deoxy-D-arabino-heptulosonate-7-phosphate synthase I beta (EC 2.5.1.54)	0.0112581	0.00944242	315	0.838723
			2-keto-3-deoxy-D-arabino-heptulosonate-7-phosphate synthase II (EC 2.5.1.54)	0.0112581	0.00944242	316	0.838723
			3,7-dideoxy-D-threo-hepto-2, 6-diulosonate synthase (EC 4.2.3.-)	0	0.00944242	317	-
			3-dehydroquinate dehydratase I (EC 4.2.1.10)	0.0112581	0.00944242	318	0.838723
			3-dehydroquinate dehydratase II (EC 4.2.1.10)	0.0112581	0.00944242	319	0.838723
			3-dehydroquinate synthase (EC 4.2.3.4)	0.0112581	0.00944242	320	0.838723
			5-Enolpyruvylshikimate-3-phosphate synthase (EC 2.5.1.19)	0.0112581	0.00944242	321	0.838723
			Arogenate dehydrogenase (EC 1.3.1.43)	0.00562905	0.00944242	322	1.67745
			Chorismate mutase I (EC 5.4.99.5)	0.0112581	0.00944242	323	0.838723
			Chorismate mutase II (EC 5.4.99.5)	0.0112581	0.00944242	324	0.838723
			Chorismate synthase (EC 4.2.3.5)	0.0112581	0.00944242	325	0.838723
			Cyclohexadienyl dehydrogenase (EC 1.3.1.12)(EC 1.3.1.43)	0.0112581	0.00944242	326	0.838723
			Periplasmic chorismate mutase I precursor (EC 5.4.99.5)	0.00562905	0.00944242	327	1.67745
			Prephenate and/or arogenate dehydrogenase (unknown specificity) (EC 1.3.1.12)(EC 1.3.1.43)	0.0112581	0.00944242	328	0.838723
			Prephenate dehydratase (EC 4.2.1.51)	0.0112581	0.00944242	329	0.838723
			Prephenate dehydrogenase (EC 1.3.1.12)	0.00562905	0	330	0
			Quinate/shikimate 5-dehydrogenase I delta (EC 1.1.1.25)	0.0112581	0.00944242	331	0.838723
			Quinate/shikimate dehydrogenase [Pyrroloquinoline-quinone] (EC 1.1.99.25)	0.0112581	0.00944242	332	0.838723
			Shikimate 5-dehydrogenase I alpha (EC 1.1.1.25)	0.0112581	0.00944242	333	0.838723
			Shikimate 5-dehydrogenase I gamma (EC 1.1.1.25)	0.00562905	0.00944242	334	1.67745
			Shikimate kinase I (EC 2.7.1.71)	0.0112581	0.00944242	335	0.838723
			Shikimate kinase II (EC 2.7.1.71)	0	0.00944242	336	-
			Shikimate/quinate 5-dehydrogenase I beta (EC 1.1.1.282)	0.00562905	0.00944242	337	1.67745
		Chorismate: Intermediate for synthesis of Tryptophan, PAPA antibiotics, PABA, 3-hydroxyanthranilate and more.		0.225162	0.19357	338	0.859691
			2-Amino-2-deoxy-isochorismate hydrolase (EC 3.-.-.-)	0.0112581	0.00944242	339	0.838723
			2-Amino-2-deoxy-isochorismate synthase (EC 4.1.3.-)	0.0112581	0.00944242	340	0.838723
			2-keto-3-deoxy-D-arabino-heptulosonate-7-phosphate synthase II PhzC (EC 2.5.1.54)	0.0112581	0.00944242	341	0.838723
			4-amino-4-deoxychorismate synthase, amidotransferase component , aminase component (EC 2.6.1.-)	0.00562905	0.00472121	342	0.838723
			Aminodeoxychorismate lyase (EC 4.1.3.38)	0.0112581	0.00944242	343	0.838723
			Anthranilate phosphoribosyltransferase (EC 2.4.2.18)	0.0112581	0.00944242	344	0.838723
			Anthranilate synthase, amidotransferase component (EC 4.1.3.27)	0.0112581	0.00944242	345	0.838723
			Anthranilate synthase, aminase component (EC 4.1.3.27)	0.0112581	0.00944242	346	0.838723
			Indole-3-glycerol phosphate synthase (EC 4.1.1.48)	0.0112581	0.00944242	347	0.838723
			Isochorismatase (EC 3.3.2.1)	0.0112581	0.00944242	348	0.838723
			Isochorismatase (EC 3.3.2.1) of siderophore biosynthesis	0.0112581	0.00944242	349	0.838723
			Isochorismate pyruvate-lyase (EC 4.-.-.-)	0.0112581	0.00944242	350	0.838723
			Isochorismate synthase (EC 5.4.4.2)	0.0112581	0.00944242	351	0.838723
			Isochorismate synthase (EC 5.4.4.2) of siderophore biosynthesis	0.00562905	0.00944242	352	1.67745
			Para-aminobenzoate synthase, amidotransferase component (EC 2.6.1.85)	0.0112581	0.00944242	353	0.838723
			Para-aminobenzoate synthase, aminase component (EC 2.6.1.85)	0.0112581	0.00944242	354	0.838723
			Phosphoribosylanthranilate isomerase (EC 5.3.1.24)	0.0112581	0.00944242	355	0.838723
			Phosphoribosylformimino-5-aminoimidazole carboxamide ribotide isomerase (EC 5.3.1.16)	0.0112581	0.00944242	356	0.838723
			Tryptophan synthase alpha chain (EC 4.2.1.20)	0.0112581	0.00944242	357	0.838723
			Tryptophan synthase beta chain (EC 4.2.1.20)	0.0112581	0.00944242	358	0.838723
			Tryptophan synthase beta chain like (EC 4.2.1.20)	0.0112581	0.00944242	359	0.838723
		Common Pathway For Synthesis of Aromatic Compounds (DAHP synthase to chorismate)		0.151984	0.169964	360	1.1183
			2-amino-3,7-dideoxy-D-threo-hept-6-ulosonate synthase (EC 2.5.1.-)	0	0.00944242	361	-
			2-keto-3-deoxy-D-arabino-heptulosonate-7-phosphate synthase I alpha (EC 2.5.1.54)	0.0112581	0.00944242	362	0.838723
			2-keto-3-deoxy-D-arabino-heptulosonate-7-phosphate synthase I beta (EC 2.5.1.54)	0.0112581	0.00944242	363	0.838723
			2-keto-3-deoxy-D-arabino-heptulosonate-7-phosphate synthase II (EC 2.5.1.54)	0.0112581	0.00944242	364	0.838723
			3,7-dideoxy-D-threo-hepto-2, 6-diulosonate synthase (EC 4.2.3.-)	0	0.00944242	365	-
			3-dehydroquinate dehydratase I (EC 4.2.1.10)	0.0112581	0.00944242	366	0.838723
			3-dehydroquinate dehydratase II (EC 4.2.1.10)	0.0112581	0.00944242	367	0.838723
			3-dehydroquinate synthase (EC 4.2.3.4)	0.0112581	0.00944242	368	0.838723
			5-Enolpyruvylshikimate-3-phosphate synthase (EC 2.5.1.19)	0.0112581	0.00944242	369	0.838723
			Chorismate synthase (EC 4.2.3.5)	0.0112581	0.00944242	370	0.838723
			Quinate/shikimate 5-dehydrogenase I delta (EC 1.1.1.25)	0.0112581	0.00944242	371	0.838723
			Shikimate 5-dehydrogenase I alpha (EC 1.1.1.25)	0.0112581	0.00944242	372	0.838723
			Shikimate 5-dehydrogenase I gamma (EC 1.1.1.25)	0.00562905	0.00944242	373	1.67745
			Shikimate kinase I (EC 2.7.1.71)	0.0112581	0.00944242	374	0.838723
			Shikimate kinase II (EC 2.7.1.71)	0	0.00944242	375	-
			Shikimate/quinate 5-dehydrogenase I beta (EC 1.1.1.282)	0.00562905	0.00944242	376	1.67745
			Transcriptional repressor protein TrpR	0.00562905	0.00944242	377	1.67745
			Transcriptional repressor protein TyrR	0.0112581	0.00944242	378	0.838723
		Indole-pyruvate oxidoreductase complex		0.0168871	0.0188848	379	1.1183
			Indolepyruvate oxidoreductase subunit IorA (EC 1.2.7.8)	0.0112581	0.00944242	380	0.838723
			Indolepyruvate oxidoreductase subunit IorB (EC 1.2.7.8)	0.00562905	0.00944242	381	1.67745
		Phenylalanine and Tyrosine Branches from Chorismate		0.135097	0.113309	382	0.838723
			Arogenate dehydrogenase (EC 1.3.1.43)	0.00562905	0.00944242	383	1.67745
			Aromatic amino acid aminotransferase gamma (EC 2.6.1.57)	0.00562905	0	384	0
			Biosynthetic Aromatic amino acid aminotransferase alpha (EC 2.6.1.57)	0.0112581	0.00944242	385	0.838723
			Biosynthetic Aromatic amino acid aminotransferase beta (EC 2.6.1.57)	0.0112581	0.00944242	386	0.838723
			Chorismate mutase I (EC 5.4.99.5)	0.0112581	0.00944242	387	0.838723
			Chorismate mutase II (EC 5.4.99.5)	0.0112581	0.00944242	388	0.838723
			Cyclohexadienyl dehydratase (EC 4.2.1.51)(EC 4.2.1.91)	0.0112581	0.00944242	389	0.838723
			Cyclohexadienyl dehydrogenase (EC 1.3.1.12)(EC 1.3.1.43)	0.0112581	0.00944242	390	0.838723
			Periplasmic aromatic amino acid aminotransferase beta precursor (EC 2.6.1.57)	0.0112581	0.00944242	391	0.838723
			Periplasmic chorismate mutase I precursor (EC 5.4.99.5)	0.00562905	0.00944242	392	1.67745
			Prephenate and/or arogenate dehydrogenase (unknown specificity) (EC 1.3.1.12)(EC 1.3.1.43)	0.0112581	0.00944242	393	0.838723
			Prephenate dehydratase (EC 4.2.1.51)	0.0112581	0.00944242	394	0.838723
			Prephenate dehydrogenase (EC 1.3.1.12)	0.00562905	0	395	0
			Transcriptional repressor protein TyrR	0.0112581	0.00944242	396	0.838723
		Tryptophan catabolism		0.146355	0.122752	397	0.838723
			2-amino-3-carboxymuconate-6-semialdehyde decarboxylase (EC 4.1.1.45)	0.0112581	0.00944242	398	0.838723
			2-aminomuconate deaminase (EC 3.5.99.5)	0.0112581	0.00944242	399	0.838723
			2-aminomuconate semialdehyde dehydrogenase (EC 1.2.1.32)	0.0112581	0.00944242	400	0.838723
			2-keto-4-pentenoate hydratase (EC 4.2.1.-)	0.0112581	0.00944242	401	0.838723
			3-hydroxyanthranilate 3,4-dioxygenase (EC 1.13.11.6)	0.0112581	0.00944242	402	0.838723
			4-hydroxy-2-oxovalerate aldolase (EC 4.1.3.-)	0.0112581	0.00944242	403	0.838723
			4-oxalocrotonate decarboxylase (EC 4.1.1.77)	0.0112581	0.00944242	404	0.838723
			Acetaldehyde dehydrogenase (EC 1.2.1.10)	0.0112581	0.00944242	405	0.838723
			Kynureninase (EC 3.7.1.3)	0.0112581	0.00944242	406	0.838723
			Kynurenine 3-monooxygenase (EC 1.14.13.9)	0.0112581	0.00944242	407	0.838723
			Kynurenine formamidase (EC 3.5.1.9)	0.0112581	0.00944242	408	0.838723
			Kynurenine formamidase, bacterial (EC 3.5.1.9)	0.0112581	0.00944242	409	0.838723
			Tryptophan 2,3-dioxygenase (EC 1.13.11.11)	0.0112581	0.00944242	410	0.838723
		Tryptophan synthesis		0.101323	0.0849818	411	0.838723
			Acting phosphoribosylanthranilate isomerase (EC 5.3.1.24)	0.0112581	0.00944242	412	0.838723
			Anthranilate phosphoribosyltransferase (EC 2.4.2.18)	0.0112581	0.00944242	413	0.838723
			Anthranilate synthase, amidotransferase component (EC 4.1.3.27)	0.0112581	0.00944242	414	0.838723
			Anthranilate synthase, aminase component (EC 4.1.3.27)	0.0112581	0.00944242	415	0.838723
			Indole-3-glycerol phosphate synthase (EC 4.1.1.48)	0.0112581	0.00944242	416	0.838723
			Para-aminobenzoate synthase, amidotransferase component (EC 2.6.1.85)	0.0112581	0.00944242	417	0.838723
			Phosphoribosylanthranilate isomerase (EC 5.3.1.24)	0.0112581	0.00944242	418	0.838723
			Tryptophan synthase alpha chain (EC 4.2.1.20)	0.0112581	0.00944242	419	0.838723
			Tryptophan synthase beta chain (EC 4.2.1.20)	0.0112581	0.00944242	420	0.838723
	Branched-chain amino acids			1.35097	1.19447	421	0.884154
		Branched chain amino acid degradation regulons		0.315227	0.264388	422	0.838723
			3-hydroxyacyl-CoA dehydrogenase [isoleucine degradation] (EC 1.1.1.35)	0.0112581	0.00944242	423	0.838723
			3-hydroxyisobutyrate dehydrogenase (EC 1.1.1.31)	0.0112581	0.00944242	424	0.838723
			3-hydroxyisobutyryl-CoA hydrolase (EC 3.1.2.4)	0.0112581	0.00944242	425	0.838723
			3-ketoacyl-CoA thiolase [isoleucine degradation] (EC 2.3.1.16)	0.0112581	0.00944242	426	0.838723
			Acetoacetyl-CoA synthetase (EC 6.2.1.16)	0.0112581	0.00944242	427	0.838723
			Branched-chain acyl-CoA dehydrogenase (EC 1.3.99.12)	0.0112581	0.00944242	428	0.838723
			Branched-chain alpha-keto acid dehydrogenase, E1 component, alpha subunit (EC 1.2.4.4)	0.0112581	0.00944242	429	0.838723
			Branched-chain alpha-keto acid dehydrogenase, E1 component, beta subunit (EC 1.2.4.4)	0.0112581	0.00944242	430	0.838723
			Branched-chain amino acid aminotransferase (EC 2.6.1.42)	0.0112581	0.00944242	431	0.838723
			Dihydrolipoamide acyltransferase component of branched-chain alpha-keto acid dehydrogenase complex (EC 2.3.1.168)	0.0112581	0.00944242	432	0.838723
			Electron transfer flavoprotein, alpha subunit	0.0112581	0.00944242	433	0.838723
			Electron transfer flavoprotein, beta subunit	0.0112581	0.00944242	434	0.838723
			Electron transfer flavoprotein-ubiquinone oxidoreductase (EC 1.5.5.1)	0.0112581	0.00944242	435	0.838723
			Enoyl-CoA hydratase [isoleucine degradation] (EC 4.2.1.17)	0.0112581	0.00944242	436	0.838723
			Enoyl-CoA hydratase [valine degradation] (EC 4.2.1.17)	0.0112581	0.00944242	437	0.838723
			Hydroxymethylglutaryl-CoA lyase (EC 4.1.3.4)	0.0112581	0.00944242	438	0.838723
			Isovaleryl-CoA dehydrogenase (EC 1.3.99.10)	0.0112581	0.00944242	439	0.838723
			Leucine dehydrogenase (EC 1.4.1.9)	0.0112581	0.00944242	440	0.838723
			Methylcrotonyl-CoA carboxylase biotin-containing subunit (EC 6.4.1.4)	0.0112581	0.00944242	441	0.838723
			Methylcrotonyl-CoA carboxylase carboxyl transferase subunit (EC 6.4.1.4)	0.0112581	0.00944242	442	0.838723
			Methylglutaconyl-CoA hydratase (EC 4.2.1.18)	0.0112581	0.00944242	443	0.838723
			Methylmalonate-semialdehyde dehydrogenase (EC 1.2.1.27)	0.0112581	0.00944242	444	0.838723
			Predicted transcriptional regulator LiuQ of leucine degradation pathway, TetR family	0.0112581	0.00944242	445	0.838723
			Predicted transcriptional regulator LiuR of leucine degradation pathway, MerR family	0.0112581	0.00944242	446	0.838723
			Predicted transcriptional regulator LiuX of leucine degradation pathway, AcrR family	0.0112581	0.00944242	447	0.838723
			Succinyl-CoA:3-ketoacid-coenzyme A transferase subunit A (EC 2.8.3.5)	0.0112581	0.00944242	448	0.838723
			Succinyl-CoA:3-ketoacid-coenzyme A transferase subunit B (EC 2.8.3.5)	0.0112581	0.00944242	449	0.838723
			Transcriptional regulator BkdR of isoleucine and valine catabolism operon	0.0112581	0.00944242	450	0.838723
		Branched-Chain Amino Acid Biosynthesis		0.191388	0.160521	451	0.838723
			(R)-citramalate synthase (EC 2.3.1.182)	0.0112581	0.00944242	452	0.838723
			2-isopropylmalate synthase (EC 2.3.3.13)	0.0112581	0.00944242	453	0.838723
			3-isopropylmalate dehydratase large subunit (EC 4.2.1.33)	0.0112581	0.00944242	454	0.838723
			3-isopropylmalate dehydratase small subunit (EC 4.2.1.33)	0.0112581	0.00944242	455	0.838723
			3-isopropylmalate dehydrogenase (EC 1.1.1.85)	0.0112581	0.00944242	456	0.838723
			Acetolactate synthase large subunit (EC 2.2.1.6)	0.0112581	0.00944242	457	0.838723
			Acetolactate synthase small subunit (EC 2.2.1.6)	0.0112581	0.00944242	458	0.838723
			Acetolactate synthase small subunit (EC 2.2.1.6), Xanthomonadales type	0.0112581	0.00944242	459	0.838723
			Branched-chain amino acid aminotransferase (EC 2.6.1.42)	0.0112581	0.00944242	460	0.838723
			Dihydroxy-acid dehydratase (EC 4.2.1.9)	0.0112581	0.00944242	461	0.838723
			Ketol-acid reductoisomerase (EC 1.1.1.86)	0.0112581	0.00944242	462	0.838723
			Leucine dehydrogenase (EC 1.4.1.9)	0.0112581	0.00944242	463	0.838723
			Leucine-responsive regulatory protein, regulator for leucine (or lrp) regulon and high-affinity branched-chain amino acid transport system	0.0112581	0.00944242	464	0.838723
			Threonine dehydratase (EC 4.3.1.19)	0.0112581	0.00944242	465	0.838723
			Threonine dehydratase biosynthetic (EC 4.3.1.19)	0.0112581	0.00944242	466	0.838723
			Threonine dehydratase, catabolic (EC 4.3.1.19)	0.0112581	0.00944242	467	0.838723
			Valine--pyruvate aminotransferase (EC 2.6.1.66)	0.0112581	0.00944242	468	0.838723
		HMG CoA Synthesis		0.106952	0.089703	469	0.838723
			Acetoacetyl-CoA synthetase (EC 6.2.1.16)	0.0112581	0.00944242	470	0.838723
			Acetoacetyl-CoA synthetase [leucine] (EC 6.2.1.16)	0.0112581	0.00944242	471	0.838723
			Biotin carboxyl carrier protein of methylcrotonyl-CoA carboxylase	0.00562905	0.00472121	472	0.838723
			Biotin carboxylase of methylcrotonyl-CoA carboxylase (EC 6.3.4.14)	0.0112581	0.00944242	473	0.838723
			Hydroxymethylglutaryl-CoA lyase (EC 4.1.3.4)	0.0112581	0.00944242	474	0.838723
			Isovaleryl-CoA dehydrogenase (EC 1.3.99.10)	0.0112581	0.00944242	475	0.838723
			Methylcrotonyl-CoA carboxylase biotin-containing subunit (EC 6.4.1.4)	0.0112581	0.00944242	476	0.838723
			Methylcrotonyl-CoA carboxylase carboxyl transferase subunit (EC 6.4.1.4)	0.0112581	0.00944242	477	0.838723
			Methylglutaconyl-CoA hydratase (EC 4.2.1.18)	0.0112581	0.00944242	478	0.838723
			Predicted transcriptional regulator LiuR of leucine degradation pathway, MerR family	0.0112581	0.00944242	479	0.838723
		Isoleucine degradation		0.202646	0.179406	480	0.885319
			3-hydroxyacyl-CoA dehydrogenase (EC 1.1.1.35)	0.0112581	0.00944242	481	0.838723
			3-ketoacyl-CoA thiolase (EC 2.3.1.16)	0.0112581	0.00944242	482	0.838723
			3-ketoacyl-CoA thiolase [isoleucine degradation] (EC 2.3.1.16)	0.0112581	0.00944242	483	0.838723
			Acyl-CoA dehydrogenase, short-chain specific (EC 1.3.99.2)	0.0112581	0.00944242	484	0.838723
			Branched-chain acyl-CoA dehydrogenase (EC 1.3.99.12)	0.0112581	0.00944242	485	0.838723
			Branched-chain alpha-keto acid dehydrogenase, E1 component, alpha subunit (EC 1.2.4.4)	0.0112581	0.00944242	486	0.838723
			Branched-chain alpha-keto acid dehydrogenase, E1 component, beta subunit (EC 1.2.4.4)	0.0112581	0.00944242	487	0.838723
			Branched-chain amino acid aminotransferase (EC 2.6.1.42)	0.0112581	0.00944242	488	0.838723
			Butyrate kinase (EC 2.7.2.7)	0	0.00944242	489	-
			Butyryl-CoA dehydrogenase (EC 1.3.99.2)	0.0112581	0.00944242	490	0.838723
			Dihydrolipoamide acyltransferase component of branched-chain alpha-keto acid dehydrogenase complex (EC 2.3.1.168)	0.0112581	0.00944242	491	0.838723
			Dihydrolipoamide dehydrogenase of branched-chain alpha-keto acid dehydrogenase (EC 1.8.1.4)	0.0112581	0.00944242	492	0.838723
			Enoyl-CoA hydratase (EC 4.2.1.17)	0.0112581	0.00944242	493	0.838723
			Enoyl-CoA hydratase [isoleucine degradation] (EC 4.2.1.17)	0.0112581	0.00944242	494	0.838723
			Lipoamide acyltransferase component of branched-chain alpha-keto acid dehydrogenase complex (EC 2.3.1.-)	0.0112581	0.00944242	495	0.838723
			Phosphate butyryltransferase (EC 2.3.1.19)	0.0112581	0.00944242	496	0.838723
			Predicted transcriptional regulator of leucine degradation pathway, MerR family	0.0112581	0.00944242	497	0.838723
			Probable acyl-CoA dehydrogenase (EC 1.3.99.3)	0.0112581	0.00944242	498	0.838723
			Transcriptional regulator BkdR of isoleucine and valine catabolism operon	0.0112581	0.00944242	499	0.838723
		Ketoisovalerate oxidoreductase		0.0337743	0.0613758	500	1.81723
			Acetyl-coenzyme A synthetase (EC 6.2.1.1)	0.0112581	0.00944242	501	0.838723
			Hydroxymethylglutaryl-CoA synthase (EC 2.3.3.10)	0.0112581	0.00944242	502	0.838723
			Ketoisovalerate oxidoreductase subunit VorA (EC 1.2.7.7)	0	0.00472121	503	-
			Ketoisovalerate oxidoreductase subunit VorB (EC 1.2.7.7)	0	0.00944242	504	-
			Ketoisovalerate oxidoreductase subunit VorG (EC 1.2.7.7)	0	0.00472121	505	-
			nonspecific lipid-transfer protein (acethyl CoA synthetase)	0.00562905	0.00944242	506	1.67745
			Pyruvate:ferredoxin oxidoreductase, gamma subunit (EC 1.2.7.1)	0	0.00944242	507	-
			Transcriptional regulator, Hth-3 family	0.00562905	0.00472121	508	0.838723
		Leucine Biosynthesis		0.0562905	0.0566545	509	1.00647
			2-isopropylmalate synthase (EC 2.3.3.13)	0.0112581	0.00944242	510	0.838723
			3-isopropylmalate dehydratase large subunit (EC 4.2.1.33)	0.0112581	0.00944242	511	0.838723
			3-isopropylmalate dehydratase small subunit (EC 4.2.1.33)	0.0112581	0.00944242	512	0.838723
			3-isopropylmalate dehydrogenase (EC 1.1.1.85)	0.0112581	0.00944242	513	0.838723
			Branched-chain amino acid aminotransferase (EC 2.6.1.42)	0.0112581	0.00944242	514	0.838723
			Probable transcriptional activator for leuABCD operon	0	0.00944242	515	-
		Leucine Degradation and HMG-CoA Metabolism		0.242049	0.203012	516	0.838723
			Acetoacetyl-CoA synthetase (EC 6.2.1.16)	0.0112581	0.00944242	517	0.838723
			Acetoacetyl-CoA synthetase [leucine] (EC 6.2.1.16)	0.0112581	0.00944242	518	0.838723
			Biotin carboxyl carrier protein of methylcrotonyl-CoA carboxylase	0.00562905	0.00472121	519	0.838723
			Biotin carboxylase of methylcrotonyl-CoA carboxylase (EC 6.3.4.14)	0.0112581	0.00944242	520	0.838723
			Branched-chain acyl-CoA dehydrogenase (EC 1.3.99.12)	0.0112581	0.00944242	521	0.838723
			Branched-chain alpha-keto acid dehydrogenase, E1 component, alpha subunit (EC 1.2.4.4)	0.0112581	0.00944242	522	0.838723
			Branched-chain alpha-keto acid dehydrogenase, E1 component, beta subunit (EC 1.2.4.4)	0.0112581	0.00944242	523	0.838723
			Branched-chain amino acid aminotransferase (EC 2.6.1.42)	0.0112581	0.00944242	524	0.838723
			Dihydrolipoamide acyltransferase component of branched-chain alpha-keto acid dehydrogenase complex (EC 2.3.1.168)	0.0112581	0.00944242	525	0.838723
			Dihydrolipoamide dehydrogenase (EC 1.8.1.4)	0.0112581	0.00944242	526	0.838723
			Dihydrolipoamide dehydrogenase of branched-chain alpha-keto acid dehydrogenase (EC 1.8.1.4)	0.0112581	0.00944242	527	0.838723
			Hydroxymethylglutaryl-CoA lyase (EC 4.1.3.4)	0.0112581	0.00944242	528	0.838723
			Hydroxymethylglutaryl-CoA reductase (EC 1.1.1.34)	0.0112581	0.00944242	529	0.838723
			Hydroxymethylglutaryl-CoA synthase (EC 2.3.3.10)	0.0112581	0.00944242	530	0.838723
			Isovaleryl-CoA dehydrogenase (EC 1.3.99.10)	0.0112581	0.00944242	531	0.838723
			Leucine dehydrogenase (EC 1.4.1.9)	0.0112581	0.00944242	532	0.838723
			Methylcrotonyl-CoA carboxylase biotin-containing subunit (EC 6.4.1.4)	0.0112581	0.00944242	533	0.838723
			Methylcrotonyl-CoA carboxylase carboxyl transferase subunit (EC 6.4.1.4)	0.0112581	0.00944242	534	0.838723
			Methylglutaconyl-CoA hydratase (EC 4.2.1.18)	0.0112581	0.00944242	535	0.838723
			Predicted transcriptional regulator of leucine degradation pathway, MerR family	0.0112581	0.00944242	536	0.838723
			Succinyl-CoA:3-ketoacid-coenzyme A transferase subunit A (EC 2.8.3.5)	0.0112581	0.00944242	537	0.838723
			Succinyl-CoA:3-ketoacid-coenzyme A transferase subunit B (EC 2.8.3.5)	0.0112581	0.00944242	538	0.838723
		Valine degradation		0.202646	0.179406	539	0.885319
			3-hydroxyacyl-CoA dehydrogenase (EC 1.1.1.35)	0.0112581	0.00944242	540	0.838723
			3-hydroxyisobutyrate dehydrogenase (EC 1.1.1.31)	0.0112581	0.00944242	541	0.838723
			3-hydroxyisobutyryl-CoA hydrolase (EC 3.1.2.4)	0.0112581	0.00944242	542	0.838723
			Branched-chain acyl-CoA dehydrogenase (EC 1.3.99.12)	0.0112581	0.00944242	543	0.838723
			Branched-chain alpha-keto acid dehydrogenase, E1 component, alpha subunit (EC 1.2.4.4)	0.0112581	0.00944242	544	0.838723
			Branched-chain alpha-keto acid dehydrogenase, E1 component, beta subunit (EC 1.2.4.4)	0.0112581	0.00944242	545	0.838723
			Branched-chain amino acid aminotransferase (EC 2.6.1.42)	0.0112581	0.00944242	546	0.838723
			Butyrate kinase (EC 2.7.2.7)	0	0.00944242	547	-
			Butyryl-CoA dehydrogenase (EC 1.3.99.2)	0.0112581	0.00944242	548	0.838723
			Dihydrolipoamide acyltransferase component of branched-chain alpha-keto acid dehydrogenase complex (EC 2.3.1.168)	0.0112581	0.00944242	549	0.838723
			Dihydrolipoamide dehydrogenase of branched-chain alpha-keto acid dehydrogenase (EC 1.8.1.4)	0.0112581	0.00944242	550	0.838723
			Enoyl-CoA hydratase (EC 4.2.1.17)	0.0112581	0.00944242	551	0.838723
			Enoyl-CoA hydratase [valine degradation] (EC 4.2.1.17)	0.0112581	0.00944242	552	0.838723
			Lipoamide acyltransferase component of branched-chain alpha-keto acid dehydrogenase complex (EC 2.3.1.-)	0.0112581	0.00944242	553	0.838723
			Methylmalonate-semialdehyde dehydrogenase (EC 1.2.1.27)	0.0112581	0.00944242	554	0.838723
			Phosphate butyryltransferase (EC 2.3.1.19)	0.0112581	0.00944242	555	0.838723
			Predicted transcriptional regulator of leucine degradation pathway, MerR family	0.0112581	0.00944242	556	0.838723
			Probable acyl-CoA dehydrogenase (EC 1.3.99.3)	0.0112581	0.00944242	557	0.838723
			Transcriptional regulator BkdR of isoleucine and valine catabolism operon	0.0112581	0.00944242	558	0.838723
	Glutamine, glutamate, aspartate, asparagine; ammonia assimilation			0.534759	0.491006	559	0.918181
		Aspartate aminotransferase		0.0225162	0.0188848	560	0.838723
			Aspartate aminotransferase (EC 2.6.1.1)	0.0112581	0.00944242	561	0.838723
			Uncharacterized PLP-dependent aminotransferase YfdZ	0.0112581	0.00944242	562	0.838723
		Glutamate and Aspartate uptake in Bacteria		0.112581	0.0944242	563	0.838723
			Aerobic C4-dicarboxylate transporter for fumarate, L-malate, D-malate, succunate, aspartate	0.0112581	0.00944242	564	0.838723
			Asparagine synthetase [glutamine-hydrolyzing] (EC 6.3.5.4)	0.0112581	0.00944242	565	0.838723
			Glutamate Aspartate periplasmic binding protein precursor GltI (TC 3.A.1.3.4)	0.0112581	0.00944242	566	0.838723
			Glutamate Aspartate transport ATP-binding protein GltL (TC 3.A.1.3.4)	0.0112581	0.00944242	567	0.838723
			Glutamate Aspartate transport system permease protein GltJ (TC 3.A.1.3.4)	0.0112581	0.00944242	568	0.838723
			Glutamate Aspartate transport system permease protein GltK (TC 3.A.1.3.4)	0.0112581	0.00944242	569	0.838723
			Glutamate-aspartate carrier protein	0.0112581	0.00944242	570	0.838723
			Signal transduction histidine kinase regulating C4-dicarboxylate transport system (EC 2.7.13.3)	0.0112581	0.00944242	571	0.838723
			Sodium/glutamate symport protein	0.0112581	0.00944242	572	0.838723
			Two component, Sigma-54 Specific, central transcriptional regulator of acidic amino acid uptake	0.0112581	0.00944242	573	0.838723
		Glutamate dehydrogenases		0.0337743	0.0283273	574	0.838723
			NADP-specific glutamate dehydrogenase (EC 1.4.1.4)	0.0112581	0.00944242	575	0.838723
			NAD-specific glutamate dehydrogenase (EC 1.4.1.2)	0.0112581	0.00944242	576	0.838723
			NAD-specific glutamate dehydrogenase (EC 1.4.1.2), large form	0.0112581	0.00944242	577	0.838723
		Glutamine synthetases		0.0337743	0.0330485	578	0.978511
			Glutamine synthetase type I (EC 6.3.1.2)	0.0112581	0.00944242	579	0.838723
			Glutamine synthetase type II, eukaryotic (EC 6.3.1.2)	0.0112581	0.00944242	580	0.838723
			Glutamine synthetase type III, GlnN (EC 6.3.1.2)	0.0112581	0.00944242	581	0.838723
			Putative glutamine synthetase, Rickettsiales type (EC 6.3.1.2)	0	0.00472121	582	-
		Glutamine, Glutamate, Aspartate and Asparagine Biosynthesis		0.298339	0.264388	583	0.886198
			Asparagine synthetase [glutamine-hydrolyzing] (EC 6.3.5.4)	0.0112581	0.00944242	584	0.838723
			Asparagine synthetase [glutamine-hydrolyzing] (EC 6.3.5.4) AsnB	0.0112581	0.00944242	585	0.838723
			Asparagine synthetase [glutamine-hydrolyzing] (EC 6.3.5.4) AsnH	0.0112581	0.00944242	586	0.838723
			Asparagine synthetase [glutamine-hydrolyzing] (EC 6.3.5.4) YisO	0	0.00472121	587	-
			Aspartate aminotransferase (EC 2.6.1.1)	0.0112581	0.00944242	588	0.838723
			Aspartate ammonia-lyase (EC 4.3.1.1)	0.0112581	0.00944242	589	0.838723
			Aspartate racemase (EC 5.1.1.13)	0.0112581	0.00944242	590	0.838723
			Aspartate--ammonia ligase (EC 6.3.1.1)	0.00562905	0.00944242	591	1.67745
			Ferredoxin-dependent glutamate synthase (EC 1.4.7.1)	0.0112581	0.00944242	592	0.838723
			Glutamate racemase (EC 5.1.1.3)	0.0112581	0.00944242	593	0.838723
			Glutamate synthase [NADPH] large chain (EC 1.4.1.13)	0.0112581	0.00944242	594	0.838723
			Glutamate synthase [NADPH] putative GlxC chain (EC 1.4.1.13)	0.0112581	0.00944242	595	0.838723
			Glutamate synthase [NADPH] small chain (EC 1.4.1.13)	0.0112581	0.00944242	596	0.838723
			Glutaminase (EC 3.5.1.2)	0.0112581	0.00944242	597	0.838723
			Glutamine amidotransferase class-I (EC 6.3.5.2)	0.0112581	0.00944242	598	0.838723
			Glutamine amidotransferase protein GlxB (EC 2.4.2.-)	0.0112581	0.00944242	599	0.838723
			Glutamine synthetase (EC 6.3.1.2)	0.0112581	0.00944242	600	0.838723
			glutamine synthetase family protein	0.0112581	0.00944242	601	0.838723
			Glutamine synthetase family protein in hypothetical Actinobacterial gene cluster	0.0112581	0.00944242	602	0.838723
			Glutamine synthetase type I (EC 6.3.1.2)	0.0112581	0.00944242	603	0.838723
			Glutamine synthetase type II, eukaryotic (EC 6.3.1.2)	0.0112581	0.00944242	604	0.838723
			Glutamine synthetase type III, GlnN (EC 6.3.1.2)	0.0112581	0.00944242	605	0.838723
			L-asparaginase (EC 3.5.1.1)	0.0112581	0.00944242	606	0.838723
			L-asparaginase I, cytoplasmic (EC 3.5.1.1)	0.0112581	0.00944242	607	0.838723
			Leucine-responsive regulatory protein, regulator for leucine (or lrp) regulon and high-affinity branched-chain amino acid transport system	0.0112581	0.00944242	608	0.838723
			NADP-specific glutamate dehydrogenase (EC 1.4.1.4)	0.0112581	0.00944242	609	0.838723
			NAD-specific glutamate dehydrogenase (EC 1.4.1.2)	0.0112581	0.00944242	610	0.838723
			NAD-specific glutamate dehydrogenase (EC 1.4.1.2), large form	0.0112581	0.00944242	611	0.838723
			Putative glutamine synthetase, Rickettsiales type (EC 6.3.1.2)	0	0.00472121	612	-
		Poly-gamma-glutamate biosynthesis		0.0337743	0.0519333	613	1.53766
			Gamma-DL-glutamyl hydrolase PgsS (EC 3.4.19.-), catalyzes PGA release	0.00562905	0.00944242	614	1.67745
			Gamma-glutamyltranspeptidase (EC 2.3.2.2)	0.0112581	0.00944242	615	0.838723
			Gamma-glutamyltranspeptidase PgsD/CapD (EC 2.3.2.2), catalyses PGA anchorage to peptidoglycan	0	0.00472121	616	-
			Glutamate racemase (EC 5.1.1.3)	0.0112581	0.00944242	617	0.838723
			Major facilitator superfamily (MFS) transporter in predicted poly-gamma-glutamate synthase operon	0.00562905	0	618	0
			Poly-gamma-glutamate synthase subunit PgsB/CapB (EC 6.3.2.-)	0	0.00944242	619	-
			Transition state regulatory protein AbrB	0	0.00944242	620	-
	Histidine Metabolism			0.264565	0.231339	621	0.874414
		Histidine Biosynthesis		0.146355	0.132194	622	0.903241
			ATP phosphoribosyltransferase (EC 2.4.2.17)	0.0112581	0.00944242	623	0.838723
			ATP phosphoribosyltransferase catalytic subunit (EC 2.4.2.17)	0.0112581	0.00944242	624	0.838723
			ATP phosphoribosyltransferase regulatory subunit (EC 2.4.2.17)	0.0112581	0.00944242	625	0.838723
			ATP phosphoribosyltransferase regulatory subunit, divergent variant (EC 2.4.2.17)	0	0.00944242	626	-
			Histidinol dehydrogenase (EC 1.1.1.23)	0.0112581	0.00944242	627	0.838723
			Histidinol-phosphatase (EC 3.1.3.15)	0.0112581	0.00944242	628	0.838723
			Histidinol-phosphatase [alternative form] (EC 3.1.3.15)	0.0112581	0.00944242	629	0.838723
			Histidinol-phosphate aminotransferase (EC 2.6.1.9)	0.0112581	0.00944242	630	0.838723
			Imidazole glycerol phosphate synthase amidotransferase subunit (EC 2.4.2.-)	0.0112581	0.00944242	631	0.838723
			Imidazole glycerol phosphate synthase cyclase subunit (EC 4.1.3.-)	0.0112581	0.00944242	632	0.838723
			Imidazoleglycerol-phosphate dehydratase (EC 4.2.1.19)	0.0112581	0.00944242	633	0.838723
			Phosphoribosyl-AMP cyclohydrolase (EC 3.5.4.19)	0.0112581	0.00944242	634	0.838723
			Phosphoribosyl-ATP pyrophosphatase (EC 3.6.1.31)	0.0112581	0.00944242	635	0.838723
			Phosphoribosylformimino-5-aminoimidazole carboxamide ribotide isomerase (EC 5.3.1.16)	0.0112581	0.00944242	636	0.838723
		Histidine Degradation		0.11821	0.0991455	637	0.838723
			Believed to be an alternative form of N-formylglutamate deformylase (EC 3.5.1.68), but experimentally invalidated	0.0112581	0.00472121	638	0.419362
			Conserved hypothetical protein (perhaps related to histidine degradation)	0.0112581	0.00944242	639	0.838723
			Formiminoglutamase (EC 3.5.3.8)	0.0112581	0.00944242	640	0.838723
			Formiminoglutamic iminohydrolase (EC 3.5.3.13)	0.0112581	0.00944242	641	0.838723
			Glutamate formiminotransferase (EC 2.1.2.5)	0.00562905	0.00944242	642	1.67745
			Histidine ammonia-lyase (EC 4.3.1.3)	0.0112581	0.00944242	643	0.838723
			Histidine transport protein (permease)	0.0112581	0.00944242	644	0.838723
			Histidine utilization repressor	0.0112581	0.00944242	645	0.838723
			Imidazolonepropionase (EC 3.5.2.7)	0.0112581	0.00944242	646	0.838723
			N-formylglutamate deformylase (EC 3.5.1.68)	0.0112581	0.00944242	647	0.838723
			Urocanate hydratase (EC 4.2.1.49)	0.0112581	0.00944242	648	0.838723
	Lysine, threonine, methionine, and cysteine			1.67746	1.60049	649	0.954118
		Cysteine Biosynthesis		0.213904	0.184127	650	0.860795
			Adenylylsulfate kinase (EC 2.7.1.25)	0.0112581	0.00944242	651	0.838723
			Cys regulon transcriptional activator CysB	0.0112581	0.00944242	652	0.838723
			Cystathionine beta-synthase (EC 4.2.1.22)	0.0112581	0.00944242	653	0.838723
			Cystathionine gamma-lyase (EC 4.4.1.1)	0.0112581	0.00944242	654	0.838723
			Cysteine synthase (EC 2.5.1.47)	0.0112581	0.00944242	655	0.838723
			Cysteine synthase A (EC 2.5.1.47)	0	0.00472121	656	-
			Cysteine synthase B (EC 2.5.1.47)	0.0112581	0.00944242	657	0.838723
			Phosphoadenylyl-sulfate reductase [thioredoxin] (EC 1.8.4.8)	0.0112581	0.00944242	658	0.838723
			Serine acetyltransferase (EC 2.3.1.30)	0.0112581	0.00944242	659	0.838723
			Sulfate adenylyltransferase subunit 1 (EC 2.7.7.4)	0.0112581	0.00944242	660	0.838723
			Sulfate adenylyltransferase subunit 2 (EC 2.7.7.4)	0.0112581	0.00944242	661	0.838723
			Sulfate and thiosulfate binding protein CysP	0.0112581	0.00944242	662	0.838723
			Sulfate and thiosulfate import ATP-binding protein CysA (EC 3.6.3.25)	0.0112581	0.00944242	663	0.838723
			Sulfate permease	0.0112581	0.00944242	664	0.838723
			Sulfate permease, Trk-type	0.0112581	0.00944242	665	0.838723
			Sulfate transport system permease protein CysT	0.0112581	0.00944242	666	0.838723
			Sulfate transport system permease protein CysW	0.0112581	0.00944242	667	0.838723
			Sulfate transporter, CysZ-type	0.0112581	0.00944242	668	0.838723
			Sulfite reductase [NADPH] flavoprotein alpha-component (EC 1.8.1.2)	0.0112581	0.00944242	669	0.838723
			Sulfite reductase [NADPH] hemoprotein beta-component (EC 1.8.1.2)	0.0112581	0.00944242	670	0.838723
		Lysine biosynthesis AAA pathway 2		0.0731776	0.11803	671	1.61293
			Acetylaminoadipate kinase (EC 2.7.2.-)	0	0.00944242	672	-
			Alpha-aminoadipate aminotransferase (EC 2.6.1.39)	0.00562905	0	673	0
			Homoaconitase (EC 4.2.1.36)	0	0.00944242	674	-
			Homoaconitase large subunit (EC 4.2.1.36)	0	0.00944242	675	-
			Homoaconitase small subunit (EC 4.2.1.36)	0	0.00472121	676	-
			Homocitrate synthase (EC 2.3.3.14)	0.0112581	0.00944242	677	0.838723
			Homoisocitrate dehydrogenase (EC 1.1.1.87)	0.0112581	0.00944242	678	0.838723
			L-aminoadipate-semialdehyde dehydrogenase large subunit (EC 1.2.1.31)	0	0.00944242	679	-
			Lysine biosynthesis protein LysX	0	0.00944242	680	-
			N-acetyl-gamma-aminoadipyl-phosphate reductase (EC 1.2.1.-)	0.0112581	0.00944242	681	0.838723
			N-acetyl-lysine aminotransferase (EC 2.6.1.-)	0.0112581	0.00944242	682	0.838723
			N-acetyl-lysine deacetylase (EC 3.5.1.-)	0	0.00944242	683	-
			Saccharopine dehydrogenase [NAD+, L-lysine-forming] (EC 1.5.1.7)	0.0112581	0.00944242	684	0.838723
			Saccharopine dehydrogenase [NADP , L-glutamate-forming] (EC 1.5.1.10)	0.0112581	0.00944242	685	0.838723
		Lysine Biosynthesis DAP Pathway		0.163242	0.151079	686	0.925488
			2,3,4,5-tetrahydropyridine-2,6-dicarboxylate N-acetyltransferase (EC 2.3.1.89)	0.0112581	0.00944242	687	0.838723
			2,3,4,5-tetrahydropyridine-2,6-dicarboxylate N-succinyltransferase (EC 2.3.1.117)	0.0112581	0.00944242	688	0.838723
			Aspartate-semialdehyde dehydrogenase (EC 1.2.1.11)	0.0112581	0.00944242	689	0.838723
			Aspartokinase (EC 2.7.2.4)	0.0112581	0.00944242	690	0.838723
			Diaminopimelate decarboxylase (EC 4.1.1.20)	0.0112581	0.00944242	691	0.838723
			Diaminopimelate epimerase (EC 5.1.1.7)	0.0112581	0.00944242	692	0.838723
			Diaminopimelate epimerase alternative form predicted for S.aureus (EC 5.1.1.7)	0	0.00472121	693	-
			Dihydrodipicolinate reductase (EC 1.3.1.26)	0.0112581	0.00944242	694	0.838723
			Dihydrodipicolinate synthase (EC 4.2.1.52)	0.0112581	0.00944242	695	0.838723
			L,L-diaminopimelate aminotransferase (EC 2.6.1.83)	0.0112581	0.00944242	696	0.838723
			LL-diaminopimelate aminotransferase, predicted alternative	0	0.00944242	697	-
			Meso-diaminopimelate D-dehydrogenase (EC 1.4.1.16)	0.00562905	0.00944242	698	1.67745
			N-acetyl-L,L-diaminopimelate aminotransferase (EC 2.6.1.-)	0.0112581	0.00472121	699	0.419362
			N-acetyl-L,L-diaminopimelate deacetylase (EC 3.5.1.47)	0.0112581	0.00944242	700	0.838723
			N-succinyl-L,L-diaminopimelate aminotransferase (EC 2.6.1.17)	0.0112581	0.00944242	701	0.838723
			N-succinyl-L,L-diaminopimelate aminotransferase alternative (EC 2.6.1.17)	0.0112581	0.00944242	702	0.838723
			N-succinyl-L,L-diaminopimelate desuccinylase (EC 3.5.1.18)	0.0112581	0.00944242	703	0.838723
		Lysine degradation		0.225162	0.198291	704	0.88066
			5-aminopentanamidase (EC 3.5.1.30)	0.0112581	0.00944242	705	0.838723
			5-aminovalerate aminotransferase (EC 2.6.1.48)	0.0112581	0.00944242	706	0.838723
			Delta 1-piperideine-2-carboxylate reductase (EC 1.5.1.21)	0.0112581	0.00944242	707	0.838723
			Glutarate-semialdehyde dehydrogenase (EC 1.2.1.20)	0.0112581	0.00944242	708	0.838723
			L-aminoadipate-semialdehyde dehydrogenase large subunit (EC 1.2.1.31)	0	0.00944242	709	-
			L-beta-lysine 5,6-aminomutase alpha subunit (EC 5.4.3.3)	0.00562905	0.00944242	710	1.67745
			L-beta-lysine 5,6-aminomutase beta subunit (EC 5.4.3.3)	0.0112581	0	711	0
			L-lysine permease	0.0112581	0.00944242	712	0.838723
			L-pipecolate dehydrogenase (EC 1.5.99.3)	0.0112581	0.00944242	713	0.838723
			L-pipecolate oxidase (1.5.3.7)	0.0112581	0.00944242	714	0.838723
			Lysine 2,3-aminomutase (EC 5.4.3.2)	0.0112581	0.00944242	715	0.838723
			Lysine 2-monooxygenase (EC 1.13.12.2)	0.0112581	0.00944242	716	0.838723
			Lysine decarboxylase (EC 4.1.1.18)	0.0112581	0.00944242	717	0.838723
			Lysine decarboxylase 2, constitutive (EC 4.1.1.18)	0.0112581	0.00944242	718	0.838723
			Lysine decarboxylase, inducible (EC 4.1.1.18)	0.0112581	0.00944242	719	0.838723
			Lysine ketoglutarate reductase (EC 1.5.1.8) (LOR) (LKR)	0.0112581	0.00944242	720	0.838723
			Lysine/cadaverine antiporter membrane protein CadB	0.0112581	0.00944242	721	0.838723
			Outer membrane porin, OprD family	0.0112581	0.00944242	722	0.838723
			Saccharopine dehydrogenase (EC 1.5.1.9)	0.0112581	0.00944242	723	0.838723
			Saccharopine dehydrogenase [NAD+, L-lysine-forming] (EC 1.5.1.7)	0.0112581	0.00944242	724	0.838723
			Saccharopine dehydrogenase [NADP , L-glutamate-forming] (EC 1.5.1.10)	0.0112581	0.00944242	725	0.838723
			Transcriptional activator of cad operon	0.00562905	0.00944242	726	1.67745
		Lysine fermentation		0.106952	0.103867	727	0.971153
			3,5-diaminobexanoate dehydrogenase (EC 1.4.1.11)	0	0.00944242	728	-
			3-keto-5-aminohexanoate cleavage enzyme	0.00562905	0.00944242	729	1.67745
			Acetate kinase (EC 2.7.2.1)	0.0112581	0.00944242	730	0.838723
			Acetyl-CoA acetyltransferase (EC 2.3.1.9)	0.0112581	0.00944242	731	0.838723
			Butyrate-acetoacetate CoA-transferase subunit A (EC 2.8.3.9)	0.0112581	0.00944242	732	0.838723
			Butyrate-acetoacetate CoA-transferase subunit B (EC 2.8.3.9)	0.00562905	0.00944242	733	1.67745
			Butyryl-CoA dehydrogenase (EC 1.3.99.2)	0.0112581	0.00944242	734	0.838723
			Electron transfer flavoprotein, alpha subunit	0.0112581	0.00944242	735	0.838723
			Electron transfer flavoprotein, beta subunit	0.0112581	0.00944242	736	0.838723
			L-beta-lysine 5,6-aminomutase alpha subunit (EC 5.4.3.3)	0.00562905	0.00944242	737	1.67745
			L-beta-lysine 5,6-aminomutase beta subunit (EC 5.4.3.3)	0.0112581	0	738	0
			Lysine 2,3-aminomutase (EC 5.4.3.2)	0.0112581	0.00944242	739	0.838723
		Methionine Biosynthesis		0.343372	0.297436	740	0.866223
			5,10-methylenetetrahydrofolate reductase (EC 1.5.1.20)	0.0112581	0.00944242	741	0.838723
			5-methyltetrahydrofolate--homocysteine methyltransferase (EC 2.1.1.13)	0.0112581	0.00944242	742	0.838723
			5-methyltetrahydropteroyltriglutamate--homocysteine methyltransferase (EC 2.1.1.14)	0.0112581	0.00944242	743	0.838723
			Adenosylhomocysteinase (EC 3.3.1.1)	0.0112581	0.00944242	744	0.838723
			Archaeal S-adenosylmethionine synthetase (EC 2.5.1.6)	0.0112581	0.00472121	745	0.419362
			Betaine--homocysteine S-methyltransferase (EC 2.1.1.5)	0.0112581	0.00944242	746	0.838723
			Cystathionine beta-lyase (EC 4.4.1.8)	0.0112581	0.00944242	747	0.838723
			Cystathionine beta-synthase (EC 4.2.1.22)	0.0112581	0.00944242	748	0.838723
			Cystathionine gamma-lyase (EC 4.4.1.1)	0.0112581	0.00944242	749	0.838723
			Cystathionine gamma-synthase (EC 2.5.1.48)	0.0112581	0.00944242	750	0.838723
			Cysteine synthase (EC 2.5.1.47)	0.0112581	0.00944242	751	0.838723
			Duplicated ATPase component MtsB of energizing module of methionine-regulated ECF transporter	0.0112581	0.00944242	752	0.838723
			Homocysteine S-methyltransferase (EC 2.1.1.10)	0.0112581	0.00944242	753	0.838723
			Homoserine dehydrogenase (EC 1.1.1.3)	0.0112581	0.00944242	754	0.838723
			Homoserine kinase (EC 2.7.1.39)	0.0112581	0.00944242	755	0.838723
			Homoserine O-acetyltransferase (EC 2.3.1.31)	0.0112581	0.00944242	756	0.838723
			Homoserine O-succinyltransferase (EC 2.3.1.46)	0.0112581	0.00944242	757	0.838723
			Methionine ABC transporter ATP-binding protein	0.0112581	0.00944242	758	0.838723
			Methionine ABC transporter permease protein	0.0112581	0.00944242	759	0.838723
			Methionine ABC transporter substrate-binding protein	0.0112581	0.00944242	760	0.838723
			Methionine repressor MetJ	0.0112581	0.00944242	761	0.838723
			Methionine transporter MetT	0.0112581	0.00944242	762	0.838723
			O-acetylhomoserine sulfhydrylase (EC 2.5.1.49)	0.0112581	0.00944242	763	0.838723
			O-succinylhomoserine sulfhydrylase (EC 2.5.1.48)	0.0112581	0.00944242	764	0.838723
			Predicted regulator of methionine metabolism, ArsR family	0.00562905	0	765	0
			S-adenosylhomocysteine nucleosidase (EC 3.2.2.9)	0.0112581	0.00944242	766	0.838723
			S-adenosylmethionine synthetase (EC 2.5.1.6)	0.0112581	0.00944242	767	0.838723
			SAM-dependent methlytransferase YrrT	0	0.00944242	768	-
			Serine acetyltransferase (EC 2.3.1.30)	0.0112581	0.00944242	769	0.838723
			S-ribosylhomocysteine lyase (EC 4.4.1.21)	0.0112581	0.00944242	770	0.838723
			Substrate-specific component MtsA of methionine-regulated ECF transporter	0.00562905	0.00944242	771	1.67745
			Transcriptional activator MetR	0.0112581	0.00944242	772	0.838723
			Transmembrane component MtsC of energizing module of methionine-regulated ECF transporter	0.00562905	0.00944242	773	1.67745
		Methionine Degradation		0.168871	0.141636	774	0.838723
			2-Oxobutyrate dehydrogenase E1 (EC:1.2.4.1)	0.0112581	0.00944242	775	0.838723
			2-Oxobutyrate oxidase, putative	0.0112581	0.00944242	776	0.838723
			Adenosylhomocysteinase (EC 3.3.1.1)	0.0112581	0.00944242	777	0.838723
			Cystathionine beta-synthase (EC 4.2.1.22)	0.0112581	0.00944242	778	0.838723
			Cystathionine gamma-lyase (EC 4.4.1.1)	0.0112581	0.00944242	779	0.838723
			Methionine ABC transporter ATP-binding protein	0.0112581	0.00944242	780	0.838723
			Methionine ABC transporter permease protein	0.0112581	0.00944242	781	0.838723
			Methionine ABC transporter substrate-binding protein	0.0112581	0.00944242	782	0.838723
			Methionine gamma-lyase (EC 4.4.1.11)	0.0112581	0.00944242	783	0.838723
			Methionine transporter MetT	0.0112581	0.00944242	784	0.838723
			Pyruvate dehydrogenase E1 component (EC 1.2.4.1)	0.0112581	0.00944242	785	0.838723
			Pyruvate-flavodoxin oxidoreductase (EC 1.2.7.-)	0.0112581	0.00944242	786	0.838723
			S-adenosylhomocysteine nucleosidase (EC 3.2.2.9)	0.0112581	0.00944242	787	0.838723
			S-adenosylmethionine synthetase (EC 2.5.1.6)	0.0112581	0.00944242	788	0.838723
			S-ribosylhomocysteine lyase (EC 4.4.1.21)	0.0112581	0.00944242	789	0.838723
		Methionine Salvage		0.123839	0.122752	790	0.991219
			1,2-dihydroxy-3-keto-5-methylthiopentene dioxygenase (EC 1.13.11.54)	0.0112581	0.00944242	791	0.838723
			2,3-diketo-5-methylthiopentyl-1-phosphate enolase	0.0112581	0.00944242	792	0.838723
			2,3-diketo-5-methylthiopentyl-1-phosphate enolase-phosphatase (EC 3.1.3.77)	0.0112581	0.00944242	793	0.838723
			2,3-diketo-5-methylthiopentyl-1-phosphate enolase-phosphatase related protein	0.0112581	0.00944242	794	0.838723
			2-hydroxy-3-keto-5-methylthiopentenyl-1-phosphate phosphatase	0	0.00944242	795	-
			2-hydroxy-3-keto-5-methylthiopentenyl-1-phosphate phosphatase related protein	0	0.00944242	796	-
			5'-methylthioadenosine nucleosidase (EC 3.2.2.16)	0.0112581	0.00944242	797	0.838723
			5'-methylthioadenosine phosphorylase (EC 2.4.2.28)	0.0112581	0.00944242	798	0.838723
			5-methylthioribose kinase (EC 2.7.1.100)	0.0112581	0.00944242	799	0.838723
			Glutamine-dependent 2-keto-4-methylthiobutyrate transaminase	0.0112581	0.00944242	800	0.838723
			Methionine aminotransferase, PLP-dependent	0.0112581	0.00944242	801	0.838723
			Methylthioribose-1-phosphate isomerase (EC 5.3.1.23)	0.0112581	0.00944242	802	0.838723
			Methylthioribulose-1-phosphate dehydratase (EC 4.2.1.109)	0.0112581	0.00944242	803	0.838723
		Threonine anaerobic catabolism gene cluster		0.0562905	0.0944242	804	1.67745
			2-ketobutyrate formate-lyase (EC 2.3.1.-)	0	0.00944242	805	-
			Acetate kinase (EC 2.7.2.1)	0.0112581	0.00944242	806	0.838723
			Hypothetical protein TdcF in cluster with anaerobic degradation of L-threonine to propionate	0	0.00944242	807	-
			L-threonine transporter, anaerobically inducible	0.00562905	0.00944242	808	1.67745
			Phosphate acetyltransferase (EC 2.3.1.8)	0.0112581	0.00944242	809	0.838723
			Predicted L-serine dehydratase (EC 4.3.1.17) TdcG	0.00562905	0.00944242	810	1.67745
			Propionate kinase (EC 2.7.2.15)	0	0.00944242	811	-
			Serine transporter	0.0112581	0.00944242	812	0.838723
			Threonine catabolic operon transcriptional activator TdcA	0	0.00944242	813	-
			Threonine dehydratase, catabolic (EC 4.3.1.19)	0.0112581	0.00944242	814	0.838723
		Threonine and Homoserine Biosynthesis		0.0675486	0.066097	815	0.978511
			Aspartate aminotransferase (EC 2.6.1.1)	0.0112581	0.00944242	816	0.838723
			Aspartate-semialdehyde dehydrogenase (EC 1.2.1.11)	0.0112581	0.00944242	817	0.838723
			Aspartokinase (EC 2.7.2.4)	0.0112581	0.00944242	818	0.838723
			Homoserine dehydrogenase (EC 1.1.1.3)	0.0112581	0.00944242	819	0.838723
			Homoserine kinase (EC 2.7.1.39)	0.0112581	0.00944242	820	0.838723
			Predicted functional analog of homoserine kinase (EC 2.7.1.-)	0	0.00944242	821	-
			Threonine synthase (EC 4.2.3.1)	0.0112581	0.00944242	822	0.838723
		Threonine degradation		0.135097	0.122752	823	0.908617
			FIG003492: Threonine dehydrogenase and related Zn-dependent dehydrogenases	0.0112581	0.00944242	824	0.838723
			L-allo-threonine aldolase	0.0112581	0.00944242	825	0.838723
			L-allo-threonine aldolase (EC 2.1.2.1)	0.0112581	0.00944242	826	0.838723
			low-specificity D-threonine aldolase	0.00562905	0.00944242	827	1.67745
			Low-specificity L-threonine aldolase (EC 4.1.2.5)	0.0112581	0.00944242	828	0.838723
			L-threonine 3-dehydrogenase (EC 1.1.1.103)	0.0112581	0.00944242	829	0.838723
			L-threonine transporter, anaerobically inducible	0.00562905	0.00944242	830	1.67745
			Monoamine oxidase (1.4.3.4)	0.0112581	0.00944242	831	0.838723
			Threonine dehydratase (EC 4.3.1.19)	0.0112581	0.00944242	832	0.838723
			Threonine dehydratase, catabolic (EC 4.3.1.19)	0.0112581	0.00944242	833	0.838723
			threonine dehydrogenase	0.0112581	0.00944242	834	0.838723
			Threonine dehydrogenase and related Zn-dependent dehydrogenases	0.0112581	0.00944242	835	0.838723
			Transcriptional regulator GabR of GABA utilization (GntR family with aminotransferase-like domain)	0.0112581	0.00944242	836	0.838723
	Proline and 4-hydroxyproline			0.377146	0.339927	837	0.901315
		A Hypothetical Protein Related to Proline Metabolism		0.0225162	0.0188848	838	0.838723
			Hypothetical protein YggS, proline synthase co-transcribed bacterial homolog PROSC	0.0112581	0.00944242	839	0.838723
			Pyrroline-5-carboxylate reductase (EC 1.5.1.2)	0.0112581	0.00944242	840	0.838723
		Proline Synthesis		0.0450324	0.0377697	841	0.838723
			Gamma-glutamyl phosphate reductase (EC 1.2.1.41)	0.0112581	0.00944242	842	0.838723
			Glutamate 5-kinase (EC 2.7.2.11)	0.0112581	0.00944242	843	0.838723
			NADP-specific glutamate dehydrogenase (EC 1.4.1.4)	0.0112581	0.00944242	844	0.838723
			Pyrroline-5-carboxylate reductase (EC 1.5.1.2)	0.0112581	0.00944242	845	0.838723
		Proline, 4-hydroxyproline uptake and utilization		0.309598	0.283273	846	0.914971
			1-pyrroline-4-hydroxy-2-carboxylate deaminase (EC 3.5.4.22)	0.0112581	0.00944242	847	0.838723
			4-hydroxyproline epimerase (EC 5.1.1.8)	0.0112581	0.00944242	848	0.838723
			Aldehyde dehydrogenase (EC 1.2.1.3) in 4-hydroxyproline catabolic gene cluster	0.00562905	0.00944242	849	1.67745
			Amino acid permease in 4-hydroxyproline catabolic gene cluster	0.0112581	0.00944242	850	0.838723
			D-amino acid dehydrogenase (EC 1.4.99.1) family protein in hydroxy-L-proline catabolic cluster	0.0112581	0.00944242	851	0.838723
			D-amino-acid oxidase (EC 1.4.3.3)	0.0112581	0.00944242	852	0.838723
			Delta 1-pyrroline-5-carboxylate dehydrogenase domain protein	0.0112581	0.00944242	853	0.838723
			Delta-1-pyrroline-5-carboxylate dehydrogenase (EC 1.5.1.12)	0.0112581	0.00944242	854	0.838723
			Dipeptidyl peptidase IV in 4-hydroxyproline catabolic gene cluster	0.0112581	0.00944242	855	0.838723
			Hypothetical, similar to sarcosine oxidase alpha subunit, 2Fe-2S domain	0.0112581	0.00944242	856	0.838723
			Ketoglutarate semialdehyde dehydrogenase (EC 1.2.1.26)	0.0112581	0.00944242	857	0.838723
			L-Proline/Glycine betaine transporter ProP	0.0112581	0.00944242	858	0.838723
			Microbial collagenase, secreted (EC 3.4.24.3)	0.0112581	0.00944242	859	0.838723
			NAD-specific glutamate dehydrogenase (EC 1.4.1.2), large	0.0112581	0.00944242	860	0.838723
			Not a Proline racemase, nor 4-hydroxyproline epimerase [missing catalytic residues]	0.0112581	0.00944242	861	0.838723
			Peptidyl prolyl 4-hydroxylase, alpha subunit (EC 1.14.11.2)	0.0112581	0.00944242	862	0.838723
			Predicted 4-hydroxyproline dipeptidase	0.0112581	0.00944242	863	0.838723
			Predicted regulator PutR for proline utilization, GntR family	0.0112581	0.00944242	864	0.838723
			Proline dehydrogenase (EC 1.5.99.8) (Proline oxidase)	0.0112581	0.00944242	865	0.838723
			Proline iminopeptidase (EC 3.4.11.5)	0.0112581	0.00944242	866	0.838723
			Proline racemase (EC 5.1.1.4)	0.0112581	0.00944242	867	0.838723
			Proline/sodium symporter PutP (TC 2.A.21.2.1)	0.0112581	0.00944242	868	0.838723
			Proline-specific permease proY	0	0.00944242	869	-
			ProQ: influences osmotic activation of compatible solute ProP	0.0112581	0.00944242	870	0.838723
			Putative beta-galactosidase in 4-hydroxyproline catabolic gene cluster	0	0.00944242	871	-
			Putative oxidoreductase in 4-hydroxyproline catabolic gene cluster	0.0112581	0.00944242	872	0.838723
			PutR, transcriptional activator of PutA and PutP	0.0112581	0.00944242	873	0.838723
			Similar to eukaryotic Peptidyl prolyl 4-hydroxylase, alpha subunit (EC 1.14.11.2)	0.0112581	0.00944242	874	0.838723
			Transcriptional repressor of PutA and PutP	0.0112581	0.00944242	875	0.838723
			Ureidoglycolate/malate/sulfolactate dehydrogenase family (EC 1.1.1.-)	0.0112581	0.00944242	876	0.838723
Carbohydrates				13.172	13.9276	877	1.05736
	-			1.13144	1.41636	878	1.25183
		Acetone carboxylase		0.0337743	0.0283273	879	0.838723
			Acetone carboxylase, alpha subunit (EC 6.4.1.6)	0.0112581	0.00944242	880	0.838723
			Acetone carboxylase, beta subunit (EC 6.4.1.6)	0.0112581	0.00944242	881	0.838723
			Acetone carboxylase, gamma subunit (EC 6.4.1.6)	0.0112581	0.00944242	882	0.838723
		beta-glucuronide utilization		0.0112581	0.0330485	883	2.93553
			Beta-glucuronidase (EC 3.2.1.31)	0.0112581	0.00944242	884	0.838723
			Glucuronide transport facilitator UidC	0	0.00944242	885	-
			Glucuronide transporter UidB	0	0.00944242	886	-
			Transcriptional repressor UidR	0	0.00472121	887	-
		Carbon storage regulator		0.0168871	0.0188848	888	1.1183
			Carbon storage regulator	0.0112581	0.00944242	889	0.838723
			Flagellar assembly factor FliW	0.00562905	0.00944242	890	1.67745
		Conserved cluster around inner membrane protein gene yghQ, probably involved in polysaccharide biosynthesis		0	0.0472121	891	-
			Conserved ATP-binding protein YghS	0	0.00944242	892	-
			Conserved protein YghR, with nucleoside triphosphate hydrolase domain	0	0.00944242	893	-
			Conserved protein YghT, with nucleoside triphosphate hydrolase domain	0	0.00472121	894	-
			Inner membrane protein YghQ, probably involved in polysaccharide biosynthesis	0	0.00944242	895	-
			Permease Ygh-P1, YjgP/YjgQ family	0	0.00944242	896	-
			Permease Ygh-P2, YjgP/YjgQ family	0	0.00472121	897	-
		Lacto-N-Biose I and Galacto-N-Biose Metabolic Pathway		0.0337743	0.0424909	898	1.25809
			Lacto-N-biose phosphorylase (EC 2.4.1.211)	0.0112581	0.00944242	899	0.838723
			N-acetylhexosamine 1-kinase	0	0.00944242	900	-
			Predicted galacto-N-biose-/lacto-N-biose I ABC transporter, periplasmic substrate-binding protein	0.00562905	0.00472121	901	0.838723
			Predicted galacto-N-biose-/lacto-N-biose I ABC transporter, permease component 1	0.00562905	0.00472121	902	0.838723
			Predicted galacto-N-biose-/lacto-N-biose I ABC transporter, permease component 2	0	0.00472121	903	-
			UDP-glucose 4-epimerase (EC 5.1.3.2)	0.0112581	0.00944242	904	0.838723
		Sugar utilization in Thermotogales		0.911905	0.901752	905	0.988865
			1-phosphofructokinase (EC 2.7.1.56)	0.0112581	0.00944242	906	0.838723
			2-dehydro-3-deoxygluconate kinase (EC 2.7.1.45)	0.0112581	0.00944242	907	0.838723
			2-dehydro-3-deoxyphosphogluconate aldolase (EC 4.1.2.14)	0.0112581	0.00944242	908	0.838723
			6-phosphogluconate dehydrogenase, decarboxylating (EC 1.1.1.44)	0.0112581	0.00944242	909	0.838723
			6-phosphogluconolactonase (EC 3.1.1.31), eukaryotic type	0.0112581	0.00944242	910	0.838723
			Acetyl xylan esterase (EC 3.1.1.41)	0.0112581	0.00944242	911	0.838723
			Alcohol dehydrogenase, zinc-containing	0.0112581	0.00944242	912	0.838723
			Alpha-1,4-digalacturonate ABC transporter, permease protein 2	0.00562905	0.00944242	913	1.67745
			Alpha-galactosidase (EC 3.2.1.22)	0.0112581	0.00944242	914	0.838723
			Alpha-glucuronidase (EC 3.2.1.139)	0.0112581	0.00944242	915	0.838723
			Alpha-L-fucosidase (EC 3.2.1.51)	0.0112581	0.00944242	916	0.838723
			Alpha-mannosidase (EC 3.2.1.24)	0.0112581	0.00944242	917	0.838723
			Alpha-N-arabinofuranosidase (EC 3.2.1.55)	0.0112581	0.00944242	918	0.838723
			Beta-galactosidase (EC 3.2.1.23)	0.0112581	0.00944242	919	0.838723
			Beta-galactosidase (EC 3.2.1.23), LacA family	0.0112581	0.00944242	920	0.838723
			Beta-galactosidase (EC 3.2.1.23), LacZ family	0.00562905	0.00944242	921	1.67745
			Beta-glucosidase (EC 3.2.1.21)	0.0112581	0.00944242	922	0.838723
			Beta-glucoside ABC transport system, permease protein 2	0.00562905	0	923	0
			Beta-hexosaminidase (EC 3.2.1.52)	0.0112581	0.00944242	924	0.838723
			Beta-xylosidase (EC 3.2.1.37)	0.0112581	0.00944242	925	0.838723
			Cellobiose phosphorylase (EC 2.4.1.-)	0	0.00944242	926	-
			D-glycerate 2-kinase (EC 2.7.1.-)	0.0112581	0.00944242	927	0.838723
			D-mannonate oxidoreductase (EC 1.1.1.57)	0.0112581	0.00944242	928	0.838723
			Endo-1,4-beta-mannosidase	0.0112581	0.00944242	929	0.838723
			Endo-1,4-beta-xylanase A precursor (EC 3.2.1.8)	0.0112581	0.00944242	930	0.838723
			Endo-1,4-beta-xylanase B ( EC 3.2.1.8 )	0	0.00944242	931	-
			Endoglucanase (EC 3.2.1.4)	0.0112581	0.00944242	932	0.838723
			Fructokinase (EC 2.7.1.4)	0.0112581	0.00944242	933	0.838723
			Galactokinase (EC 2.7.1.6)	0.0112581	0.00944242	934	0.838723
			Galactose-1-phosphate uridylyltransferase (EC 2.7.7.10)	0.0112581	0.00944242	935	0.838723
			Glucokinase (EC 2.7.1.2)	0.0112581	0.00944242	936	0.838723
			Gluconokinase (EC 2.7.1.12)	0.0112581	0.00944242	937	0.838723
			Glucosamine-6-phosphate deaminase [isomerizing], alternative (EC 3.5.99.6)	0.0112581	0.00944242	938	0.838723
			Glucose oligosaccharide ABC transport system, sugar-binding protein	0	0.00472121	939	-
			Glucose-6-phosphate 1-dehydrogenase (EC 1.1.1.49)	0.0112581	0.00944242	940	0.838723
			Glycerol kinase (EC 2.7.1.30)	0.0112581	0.00944242	941	0.838723
			Glycerol uptake facilitator protein	0.0112581	0.00944242	942	0.838723
			Glycerol uptake operon antiterminator regulatory protein	0	0.00944242	943	-
			Glycerol-3-phosphate ABC transporter, periplasmic glycerol-3-phosphate-binding protein (TC 3.A.1.1.3)	0.0112581	0.00944242	944	0.838723
			Glycerol-3-phosphate ABC transporter, permease protein UgpA (TC 3.A.1.1.3)	0.0112581	0.00944242	945	0.838723
			Glycerol-3-phosphate ABC transporter, permease protein UgpE (TC 3.A.1.1.3)	0.0112581	0.00944242	946	0.838723
			Glycerol-3-phosphate dehydrogenase (EC 1.1.5.3)	0.0112581	0.00944242	947	0.838723
			Hypothetical protein TM0950	0.00562905	0	948	0
			Inosose isomerase (EC 5.3.99.-)	0.0112581	0.00944242	949	0.838723
			Iron-containing alcohol dehydrogenase	0.0112581	0.00944242	950	0.838723
			Laminarinase (EC 3.2.1.39)	0.0112581	0.00944242	951	0.838723
			L-arabinose isomerase (EC 5.3.1.4)	0.0112581	0.00944242	952	0.838723
			L-arabinose-specific 1-epimerase (mutarotase)	0.00562905	0.00944242	953	1.67745
			L-ribulose-5-phosphate 4-epimerase (EC 5.1.3.4)	0.0112581	0.00944242	954	0.838723
			Maltodextrin glucosidase (EC 3.2.1.20)	0.0112581	0.00944242	955	0.838723
			Maltose/maltodextrin ABC transporter 2, substrate binding periplasmic protein MalE2	0.00562905	0	956	0
			Mannonate dehydratase (EC 4.2.1.8)	0.0112581	0.00944242	957	0.838723
			Mannose-6-phosphate isomerase (EC 5.3.1.8)	0.0112581	0.00944242	958	0.838723
			Mannoside ABC transport system, sugar-binding protein	0.00562905	0.00472121	959	0.838723
			Myo-inositol 2-dehydrogenase 1 (EC 1.1.1.18)	0.0112581	0.00944242	960	0.838723
			Myo-inositol ABC transporter, ATP-binding protein InoK	0	0.00472121	961	-
			N-acetylglucosamine-6-phosphate deacetylase (EC 3.5.1.25)	0.0112581	0.00944242	962	0.838723
			Neopullulanase (EC 3.2.1.135)	0.0112581	0.00944242	963	0.838723
			Pectate lyase precursor (EC 4.2.2.2)	0.0112581	0.00944242	964	0.838723
			Polygalacturonase (EC 3.2.1.15)	0.0112581	0.00944242	965	0.838723
			Predicted beta-glucoside-regulated ABC transport system, permease component 1, COG1175	0.0112581	0.00944242	966	0.838723
			Predicted beta-glucoside-regulated ABC transport system, permease component 2, COG0395	0.0112581	0.00944242	967	0.838723
			Predicted beta-glucoside-regulated ABC transport system, sugar binding component, COG1653	0.0112581	0.00944242	968	0.838723
			Predicted chitobiose ABC transport system II, permease protein 2	0	0.00472121	969	-
			Predicted D-mannonate epimerase	0.0112581	0.00944242	970	0.838723
			Predicted D-tagaturonate epimerase	0.00562905	0.00472121	971	0.838723
			Predicted galactoside ABC transporter, ATP-binding protein 1	0	0.00472121	972	-
			Predicted galactoside ABC transporter, sugar-binding protein	0.0112581	0.00944242	973	0.838723
			Predicted glycerol-1-phosphate dehydrogenase, arabinose operon	0	0.00472121	974	-
			Predicted glycosylase TM1225	0	0.00944242	975	-
			Predicted glycosylase, COG2152	0	0.00472121	976	-
			Predicted trehalose ABC transporter, permease component 2, Archaea-type	0	0.00944242	977	-
			PTS system, fructose-specific IIA component (EC 2.7.1.69)	0.0112581	0.00944242	978	0.838723
			PTS system, fructose-specific IIB component (EC 2.7.1.69)	0.0112581	0.00944242	979	0.838723
			PTS system, fructose-specific IIC component (EC 2.7.1.69)	0.0112581	0.00944242	980	0.838723
			Pullulanase (EC 3.2.1.41)	0.0112581	0.00944242	981	0.838723
			Rhamnulokinase (EC 2.7.1.5)	0.0112581	0.00944242	982	0.838723
			Rhamnulose-1-phosphate aldolase (EC 4.1.2.19)	0	0.00944242	983	-
			Ribokinase (EC 2.7.1.15)	0.0112581	0.00944242	984	0.838723
			Ribose 5-phosphate isomerase B (EC 5.3.1.6)	0.0112581	0.00944242	985	0.838723
			Ribose ABC transport system, ATP-binding protein RbsA (TC 3.A.1.2.1)	0.0112581	0.00944242	986	0.838723
			Ribose ABC transport system, high affinity permease RbsD (TC 3.A.1.2.1)	0	0.00944242	987	-
			Ribose ABC transport system, periplasmic ribose-binding protein RbsB (TC 3.A.1.2.1)	0.0112581	0.00944242	988	0.838723
			Ribose ABC transport system, permease protein RbsC (TC 3.A.1.2.1)	0.0112581	0.00944242	989	0.838723
			Ribulose-phosphate 3-epimerase (EC 5.1.3.1)	0.0112581	0.00944242	990	0.838723
			Transaldolase (EC 2.2.1.2)	0.0112581	0.00944242	991	0.838723
			Transketolase (EC 2.2.1.1)	0.0112581	0.00944242	992	0.838723
			Transketolase, C-terminal section (EC 2.2.1.1)	0.0112581	0.00944242	993	0.838723
			Transketolase, N-terminal section (EC 2.2.1.1)	0.0112581	0.00944242	994	0.838723
			Trehalose synthase, nucleoside diphosphate glucose dependent	0.00562905	0	995	0
			UDP-glucose 4-epimerase (EC 5.1.3.2)	0.0112581	0.00944242	996	0.838723
			Unknown pentose isomerase TM0951	0.0112581	0.00944242	997	0.838723
			Unknown pentose kinase TM0952	0.00562905	0.00944242	998	1.67745
			Uronate isomerase (EC 5.3.1.12)	0.0112581	0.00944242	999	0.838723
			Xylan oligosaccharide ABC transporter, ATP-binding protein 2	0	0.00944242	1000	-
			Xylan oligosaccharide ABC transporter, permease component 2	0.00562905	0.00944242	1001	1.67745
			Xylose ABC transporter, ATP-binding component	0.00562905	0.00472121	1002	0.838723
			Xylose ABC transporter, permease component	0.00562905	0.00944242	1003	1.67745
			Xylose ABC transporter, substrate-binding component	0	0.00944242	1004	-
			Xylose isomerase (EC 5.3.1.5)	0.0112581	0.00944242	1005	0.838723
			Xylose oligosaccharides ABC transporter, ATP-binding protein 1	0.00562905	0.00472121	1006	0.838723
			Xylose oligosaccharides ABC transporter, permease protein 1	0	0.00472121	1007	-
			Xylose oligosaccharides ABC transporter, sugar-binding protein	0	0.00944242	1008	-
			Xylose-responsive transcription regulator, ROK family	0.0112581	0.00944242	1009	0.838723
			Xylulose kinase (EC 2.7.1.17)	0.0112581	0.00944242	1010	0.838723
		Uncharacterized sugar kinase cluster (ygc)		0.0225162	0.0802606	1011	3.56457
			Ferredoxin-like protein YgcO	0	0.00944242	1012	-
			Hypothetical oxidoreductase YgcW (EC 1.-.-.-)	0.0112581	0.00944242	1013	0.838723
			Inner membrane metabolite transport protein YgcS	0	0.00944242	1014	-
			Inner membrane protein YqcE	0	0.00944242	1015	-
			Predicted FAD containing dehydrogenase	0.0112581	0.00944242	1016	0.838723
			Probable electron transfer flavoprotein-quinone oxidoreductase YgcN (EC 1.5.5.-)	0	0.00944242	1017	-
			Putative anti-terminator regulatory protein YgcP	0	0.00472121	1018	-
			Putative electron transfer flavoprotein subunit YgcQ	0	0.00944242	1019	-
			Uncharacterized sugar kinase YgcE (EC 2.7.1.-)	0	0.00944242	1020	-
		Unknown carbohydrate utilization ( cluster Ydj )		0.0450324	0.108588	1021	2.41133
			Aldose 1-epimerase family protein YeaD	0.00562905	0.00944242	1022	1.67745
			Hypothetical oxidoreductase YdjG (EC 1.-.-.-)	0	0.00472121	1023	-
			Hypothetical zinc-type alcohol dehydrogenase-like protein YdjJ	0	0.00472121	1024	-
			Inner membrane protein YeaI	0	0.00944242	1025	-
			MltA-interacting protein MipA	0	0.00472121	1026	-
			Peptide methionine sulfoxide reductase MsrB (EC 1.8.4.12)	0.0112581	0.00944242	1027	0.838723
			Putative aldolase YdjI	0	0.00944242	1028	-
			Putative oxidoreductase YdjL	0	0.00944242	1029	-
			Putative oxidoreductase YeaE, aldo/keto reductase family	0.0112581	0.00944242	1030	0.838723
			Putative transport protein YdjK, MFS superfamily	0	0.00944242	1031	-
			Putative two-component response regulator and GGDEF family protein YeaJ	0.0112581	0.00944242	1032	0.838723
			Uncharacterized protein YeaC	0	0.00944242	1033	-
			UPF0229 protein YeaH	0.00562905	0.00944242	1034	1.67745
		Unknown carbohydrate utilization ( cluster Yeg )		0.0337743	0.0802606	1035	2.37638
			ADP-ribosylglycohydrolase YegU (EC 3.2.-.-)	0.0112581	0.00944242	1036	0.838723
			Fimbriae usher protein StcC	0	0.00944242	1037	-
			Fructose-bisphosphate aldolase class I (EC 4.1.2.13)	0.0112581	0.00944242	1038	0.838723
			Glycosyl hydrolase YegX, family 25	0	0.00944242	1039	-
			Putative nucleoside transporter YegT	0.0112581	0.00944242	1040	0.838723
			Uncharacterized HTH-type transcriptional regulator YegW	0	0.00944242	1041	-
			Uncharacterized protein YehA precursor	0	0.00472121	1042	-
			Uncharacterized protein YohN precursor	0	0.00944242	1043	-
			Uncharacterized sugar kinase YegV, PfkB family	0	0.00944242	1044	-
		Unknown sugar utilization (cluster yphABCDEFG)		0.0112581	0.066097	1045	5.87106
			Aldose 1-epimerase family protein YphB	0	0.00944242	1046	-
			Hypothetical zinc-type alcohol dehydrogenase-like protein YphC	0	0.00944242	1047	-
			Inner membrane protein YphA	0	0.00944242	1048	-
			Predicted sugar ABC transport system, ATP-binding protein YphE	0	0.00944242	1049	-
			Predicted sugar ABC transport system, periplasmic binding protein YphF precursor	0	0.00944242	1050	-
			Predicted sugar ABC transport system, permease protein YphD	0	0.00944242	1051	-
			Uncharacterized protein YphG, TPR-domain containing	0.0112581	0.00944242	1052	0.838723
		VC0266		0.0112581	0.00944242	1053	0.838723
			Hypothetical protein VC0266 (sugar utilization related?)	0.0112581	0.00944242	1054	0.838723
	Aminosugars			0.52913	0.66097	1055	1.24916
		(GlcNAc)2 Catabolic Operon		0.106952	0.103867	1056	0.971153
			(GlcNAc)2 ABC transporter, ATP-binding component 1	0.0112581	0.00944242	1057	0.838723
			(GlcNAc)2 ABC transporter, ATP-binding component 2	0.0112581	0.00944242	1058	0.838723
			(GlcNAc)2 ABC transporter, periplasmic substrate-binding protein	0.0112581	0.00944242	1059	0.838723
			(GlcNAc)2 ABC transporter, permease component 1	0.0112581	0.00944242	1060	0.838723
			(GlcNAc)2 ABC transporter, permease component 2	0.0112581	0.00944242	1061	0.838723
			Beta-N-acetylhexosaminidase, (GlcNAc)2 catabolism	0.0112581	0.00944242	1062	0.838723
			Chitin catabolic cascade sensor histidine kinase ChiS	0.0112581	0.00944242	1063	0.838723
			Chitobiose phosphorylase (EC 2.4.1.-)	0.0112581	0.00944242	1064	0.838723
			GlcNAc phosphomutase (EC 5.4.2.3)	0.00562905	0.00944242	1065	1.67745
			Glucosamine kinase GpsK (EC 2.7.1.8)	0.00562905	0.00944242	1066	1.67745
			Glucosamine-link cellobiase (EC 3.2.1.21)	0.00562905	0.00944242	1067	1.67745
		Chitin and N-acetylglucosamine utilization		0.298339	0.321042	1068	1.0761
			Alpha-N-acetylglucosaminidase (EC 3.2.1.50)	0.0112581	0.00944242	1069	0.838723
			Beta-hexosaminidase (EC 3.2.1.52)	0.0112581	0.00944242	1070	0.838723
			Chitin binding protein	0.0112581	0.00944242	1071	0.838723
			Chitinase (EC 3.2.1.14)	0.0112581	0.00944242	1072	0.838723
			Chitobiose-specific 6-phospho-beta-glucosidase ChbF (EC 3.2.1.86)	0	0.00944242	1073	-
			Chitobiose-specific regulator ChbR, AraC family	0	0.00944242	1074	-
			Chitodextrinase precursor (EC 3.2.1.14)	0.0112581	0.00944242	1075	0.838723
			Glucosamine-6-phosphate deaminase (EC 3.5.99.6)	0.0112581	0.00944242	1076	0.838723
			Glucosamine-6-phosphate deaminase [isomerizing], alternative (EC 3.5.99.6)	0.0112581	0.00944242	1077	0.838723
			hypothetical oxidoreductase related to N-acetylglucosamine utilization	0.0112581	0.00944242	1078	0.838723
			N-acetyl glucosamine transporter, NagP	0.0112581	0.00944242	1079	0.838723
			N-Acetyl-D-glucosamine ABC transport system ATP-binding protein	0.0112581	0.00944242	1080	0.838723
			N-Acetyl-D-glucosamine ABC transport system, permease protein 1	0.0112581	0.00944242	1081	0.838723
			N-Acetyl-D-glucosamine ABC transport system, permease protein 2	0.0112581	0.00944242	1082	0.838723
			N-Acetyl-D-glucosamine ABC transport system, sugar-binding protein	0.0112581	0.00944242	1083	0.838723
			N-acetylglucosamine kinase of eukaryotic type (EC 2.7.1.59)	0.0112581	0.00944242	1084	0.838723
			N-acetylglucosamine regulated methyl-accepting chemotaxis protein	0.0112581	0.00944242	1085	0.838723
			N-acetylglucosamine related transporter, NagX	0.0112581	0.00944242	1086	0.838723
			N-acetylglucosamine-6-phosphate deacetylase (EC 3.5.1.25)	0.0112581	0.00944242	1087	0.838723
			N-acetylglucosamine-6P-responsive transcriptional repressor NagC, ROK family	0.00562905	0.00944242	1088	1.67745
			N-acetylglucosamine-regulated outer membrane porin	0	0.00944242	1089	-
			N-acetylglucosamine-regulated TonB-dependent outer membrane receptor	0.0112581	0.00944242	1090	0.838723
			novel N-acetylglucosamine kinase of eukaryotic type (EC 2.7.1.59)	0	0.00944242	1091	-
			Phosphatase NagD predicted to act in N-acetylglucosamine utilization subsystem	0.0112581	0.00944242	1092	0.838723
			Predicted chitobiose ABC transport system II, permease protein 2	0	0.00472121	1093	-
			Predicted N-acetyl-glucosamine kinase 2, ROK family (EC 2.7.1.59)	0.0112581	0.00944242	1094	0.838723
			predicted N-acetylglucosamine kinase, glucokinase-like (EC 2.7.1.59)	0.0112581	0.00944242	1095	0.838723
			Predicted transcriptional regulator of N-Acetylglucosamine utilization, GntR family	0.0112581	0.00944242	1096	0.838723
			Predicted transcriptional regulator of N-Acetylglucosamine utilization, LacI family	0.0112581	0.00944242	1097	0.838723
			PTS system, chitobiose-specific IIA component (EC 2.7.1.69)	0	0.00944242	1098	-
			PTS system, chitobiose-specific IIB component (EC 2.7.1.69)	0	0.00472121	1099	-
			PTS system, chitobiose-specific IIC component (EC 2.7.1.69)	0	0.00944242	1100	-
			PTS system, N-acetylglucosamine-specific IIA component (EC 2.7.1.69)	0.0112581	0.00944242	1101	0.838723
			PTS system, N-acetylglucosamine-specific IIB component (EC 2.7.1.69)	0.0112581	0.00944242	1102	0.838723
			PTS system, N-acetylglucosamine-specific IIC component (EC 2.7.1.69)	0.0112581	0.00944242	1103	0.838723
		Fructoselysine (Amadori product) utilization pathway		0	0.0424909	1104	-
			Fructoselysine 3-epimerase	0	0.00944242	1105	-
			Fructoselysine 6-phosphate deglycase (EC 3.5.-.-)	0	0.00944242	1106	-
			Fructoselysine kinase (EC 2.7.1.-)	0	0.00944242	1107	-
			Fructoselysine transporter FrlA, cationic amino acid permease	0	0.00472121	1108	-
			Transcriptional regulator of fructoselysine utilization operon FrlR	0	0.00944242	1109	-
		N-Acetyl-Galactosamine and Galactosamine Utilization		0.123839	0.169964	1110	1.37246
			6-phosphofructokinase (EC 2.7.1.11)	0.0112581	0.00944242	1111	0.838723
			Beta-hexosaminidase (EC 3.2.1.52)	0.0112581	0.00944242	1112	0.838723
			Chondroitinase (chondroitin lyase)	0	0.00944242	1113	-
			Galactosamine-6-phosphate isomerase (galactosamine-6-phosphate deaminase) (EC 5.3.1.-)	0.00562905	0.00472121	1114	0.838723
			GALNS arylsulfatase regulator (Fe-S oxidoreductase)	0.0112581	0.00944242	1115	0.838723
			Hypothetical secreted sugar oxidoreductase, Gfo/Idh/MocA family, GalNAc-related	0.0112581	0.00944242	1116	0.838723
			N-acetylgalactosamine 6-sulfate sulfatase (GALNS)	0.0112581	0.00944242	1117	0.838723
			N-acetylgalactosamine-6-phosphate deacetylase (EC 3.5.1.25)	0	0.00472121	1118	-
			N-acetylgalactosamine-6-phosphate deacetylase, predicted alternative (EC 3.5.1.25)	0.0112581	0.00944242	1119	0.838723
			Predicted galactosamine-6-phosphate isomerase (EC 5.3.1.-)	0.0112581	0.00944242	1120	0.838723
			Predicted N-acetylgalactosamine kinase, ROK-type (EC 2.7.1.157)	0.0112581	0.00944242	1121	0.838723
			PTS system, N-acetylgalactosamine- and galactosamine-specific IIA component (EC 2.7.1.69)	0	0.00944242	1122	-
			PTS system, N-acetylgalactosamine-specific IIB component (EC 2.7.1.69)	0	0.00944242	1123	-
			PTS system, N-acetylgalactosamine-specific IIC component (EC 2.7.1.69)	0	0.00944242	1124	-
			PTS system, N-acetylgalactosamine-specific IID component (EC 2.7.1.69)	0	0.00944242	1125	-
			Tagatose-1,6-bisphosphate aldolase AgaY (EC 4.1.2.-)	0.00562905	0.00944242	1126	1.67745
			Tagatose-6-phosphate kinase AgaZ (EC 2.7.1.144)	0.0112581	0.00944242	1127	0.838723
			TonB-dependent receptor possibly related to N-acetylgalactosamine utilization	0	0.00944242	1128	-
			Transcriptional repressor of aga operon	0.0112581	0.00944242	1129	0.838723
		Neotrehalosadiamine (NTD) Biosynthesis Operon		0	0.0236061	1130	-
			NTD biosynthesis operon protein NtdA	0	0.00472121	1131	-
			NTD biosynthesis operon putative oxidoreductase NtdC (EC 1.-.-.-)	0	0.00944242	1132	-
			NTD biosynthesis operon regulator NtdR	0	0.00944242	1133	-
	Central carbohydrate metabolism			2.74697	2.60139	1134	0.947001
		Dehydrogenase complexes		0.225162	0.188848	1135	0.838723
			(Pyruvate) Oxoisovalerate Dehydrogenase Alpha & Beta Fusion like	0.0112581	0.00944242	1136	0.838723
			2-oxoglutarate dehydrogenase E1 component (EC 1.2.4.2)	0.0112581	0.00944242	1137	0.838723
			Acetoin dehydrogenase E1 component alpha-subunit (EC 1.2.4.-)	0.0112581	0.00944242	1138	0.838723
			Acetoin dehydrogenase E1 component beta-subunit (EC 1.2.4.-)	0.0112581	0.00944242	1139	0.838723
			Branched-chain alpha-keto acid dehydrogenase, E1 component, alpha subunit (EC 1.2.4.4)	0.0112581	0.00944242	1140	0.838723
			Branched-chain alpha-keto acid dehydrogenase, E1 component, beta subunit (EC 1.2.4.4)	0.0112581	0.00944242	1141	0.838723
			Cytosol aminopeptidase PepA (EC 3.4.11.1)	0.0112581	0.00944242	1142	0.838723
			Dihydrolipoamide acetyltransferase component (E2) of acetoin dehydrogenase complex (EC 2.3.1.-)	0.0112581	0.00944242	1143	0.838723
			Dihydrolipoamide acetyltransferase component of pyruvate dehydrogenase complex (EC 2.3.1.12)	0.0112581	0.00944242	1144	0.838723
			Dihydrolipoamide acyltransferase component of branched-chain alpha-keto acid dehydrogenase complex (EC 2.3.1.168)	0.0112581	0.00944242	1145	0.838723
			Dihydrolipoamide dehydrogenase of 2-oxoglutarate dehydrogenase (EC 1.8.1.4)	0.0112581	0.00944242	1146	0.838723
			Dihydrolipoamide dehydrogenase of acetoin dehydrogenase (EC 1.8.1.4)	0.0112581	0.00944242	1147	0.838723
			Dihydrolipoamide dehydrogenase of branched-chain alpha-keto acid dehydrogenase (EC 1.8.1.4)	0.0112581	0.00944242	1148	0.838723
			Dihydrolipoamide succinyltransferase component (E2) of 2-oxoglutarate dehydrogenase complex (EC 2.3.1.61)	0.0112581	0.00944242	1149	0.838723
			Enoyl-CoA hydratase [branched-chain amino acid degradation] (EC 4.2.1.17)	0.0112581	0.00944242	1150	0.838723
			Leucine-, isoleucine-, valine-, threonine-, and alanine-binding protein	0.0112581	0.00944242	1151	0.838723
			Pyruvate dehydrogenase E1 component (EC 1.2.4.1)	0.0112581	0.00944242	1152	0.838723
			Pyruvate dehydrogenase E1 component alpha subunit (EC 1.2.4.1)	0.0112581	0.00944242	1153	0.838723
			Pyruvate dehydrogenase E1 component beta subunit (EC 1.2.4.1)	0.0112581	0.00944242	1154	0.838723
			Valine dehydrogenase (EC 1.4.1.-)	0.0112581	0.00944242	1155	0.838723
		Dihydroxyacetone kinases		0.0900647	0.103867	1156	1.15324
			DHA-specific EI component	0.00562905	0.00944242	1157	1.67745
			DHA-specific IIA component	0.0112581	0.00944242	1158	0.838723
			DHA-specific phosphocarrier protein HPr	0.00562905	0.00944242	1159	1.67745
			Dihydroxyacetone kinase, ATP-dependent (EC 2.7.1.29)	0.0112581	0.00944242	1160	0.838723
			Hypothetical protein in cluster with dihydroxyacetone kinase in Rhizobia	0.00562905	0.00944242	1161	1.67745
			Phosphoenolpyruvate-dihydroxyacetone phosphotransferase (EC 2.7.1.121), ADP-binding subunit DhaL	0.00562905	0.00944242	1162	1.67745
			Phosphoenolpyruvate-dihydroxyacetone phosphotransferase (EC 2.7.1.121), dihydroxyacetone binding subunit DhaK	0.0112581	0.00944242	1163	0.838723
			Phosphoenolpyruvate-dihydroxyacetone phosphotransferase (EC 2.7.1.121), subunit DhaM	0.0112581	0.00944242	1164	0.838723
			Phosphoenolpyruvate-dihydroxyacetone phosphotransferase operon regulatory protein DhaR	0	0.00944242	1165	-
			Putative dihydroxyacetone kinase (EC 2.7.1.29), ADP-binding subunit	0.0112581	0.00944242	1166	0.838723
			Putative dihydroxyacetone kinase (EC 2.7.1.29), dihydroxyacetone binding subunit	0.0112581	0.00944242	1167	0.838723
		Entner-Doudoroff Pathway		0.253307	0.250224	1168	0.98783
			2,3-bisphosphoglycerate-independent phosphoglycerate mutase (EC 5.4.2.1)	0.0112581	0.00944242	1169	0.838723
			2,3-bisphosphoglycerate-independent phosphoglycerate mutase, archaeal type (EC 5.4.2.1)	0	0.00944242	1170	-
			2-dehydro-3-deoxygluconate kinase (EC 2.7.1.45)	0.0112581	0.00944242	1171	0.838723
			2-dehydro-3-deoxyphosphogluconate aldolase (EC 4.1.2.14)	0.0112581	0.00944242	1172	0.838723
			6-phosphogluconolactonase (EC 3.1.1.31)	0.0112581	0.00944242	1173	0.838723
			6-phosphogluconolactonase (EC 3.1.1.31), eukaryotic type	0.0112581	0.00944242	1174	0.838723
			ADP-dependent glucokinase (EC 2.7.1.147)	0	0.00472121	1175	-
			D-glycerate 2-kinase (EC 2.7.1.-)	0.0112581	0.00944242	1176	0.838723
			Enolase (EC 4.2.1.11)	0.0112581	0.00944242	1177	0.838723
			Glucokinase (EC 2.7.1.2)	0.0112581	0.00944242	1178	0.838723
			Gluconate dehydratase (EC 4.2.1.39)	0.0112581	0.00944242	1179	0.838723
			Gluconokinase (EC 2.7.1.12)	0.0112581	0.00944242	1180	0.838723
			Gluconolactonase (EC 3.1.1.17)	0.0112581	0.00944242	1181	0.838723
			Glucose 1-dehydrogenase (EC 1.1.1.47)	0.0112581	0.00944242	1182	0.838723
			Glucose dehydrogenase, PQQ-dependent (EC 1.1.5.2)	0.0112581	0.00944242	1183	0.838723
			Glucose-6-phosphate 1-dehydrogenase (EC 1.1.1.49)	0.0112581	0.00944242	1184	0.838723
			Hexokinase (EC 2.7.1.1)	0	0.00944242	1185	-
			NAD-dependent glyceraldehyde-3-phosphate dehydrogenase (EC 1.2.1.12)	0.0112581	0.00944242	1186	0.838723
			Non-phosphorylating glyceraldehyde-3-phosphate dehydrogenase (NAD)	0.00562905	0.00944242	1187	1.67745
			Non-phosphorylating glyceraldehyde-3-phosphate dehydrogenase (NADP) (EC 1.2.1.9)	0	0.00944242	1188	-
			OpcA, an allosteric effector of glucose-6-phosphate dehydrogenase, actinobacterial	0.0112581	0.00944242	1189	0.838723
			OpcA, an allosteric effector of glucose-6-phosphate dehydrogenase, cyanobacterial	0.0112581	0.00944242	1190	0.838723
			Phosphogluconate dehydratase (EC 4.2.1.12)	0.0112581	0.00944242	1191	0.838723
			Phosphoglycerate kinase (EC 2.7.2.3)	0.0112581	0.00944242	1192	0.838723
			Phosphoglycerate mutase (EC 5.4.2.1)	0.0112581	0.00944242	1193	0.838723
			Polyphosphate glucokinase (EC 2.7.1.63)	0.0112581	0.00944242	1194	0.838723
			Pyruvate kinase (EC 2.7.1.40)	0.0112581	0.00944242	1195	0.838723
		Ethylmalonyl-CoA pathway of C2 assimilation		0.146355	0.122752	1196	0.838723
			Acetoacetyl-CoA reductase (EC 1.1.1.36) of ethylmalonyl-CoA pathway	0.0112581	0.00944242	1197	0.838723
			Acetyl-CoA acetyltransferase (EC 2.3.1.9) of ethylmalonyl-CoA pathway	0.0112581	0.00944242	1198	0.838723
			Acyltransferase family protein associated with ethylmalonyl-CoA pathway	0.0112581	0.00944242	1199	0.838723
			Crotonyl-CoA carboxylase/reductase, ethylmalonyl-CoA producing	0.0112581	0.00944242	1200	0.838723
			Ethylmalonyl-CoA mutase, methylsuccinyl-CoA-forming	0.0112581	0.00944242	1201	0.838723
			Hypothetical protein in cluster with Mesaconyl-CoA hydratase	0.0112581	0.00944242	1202	0.838723
			L-malyl-CoA/beta-methylmalyl-CoA lyase (EC 4.1.3.-)	0.0112581	0.00944242	1203	0.838723
			L-malyl-CoA/beta-methylmalyl-CoA lyase (EC 4.1.3.-), actinobacterial type	0.0112581	0.00944242	1204	0.838723
			L-malyl-CoA/beta-methylmalyl-CoA lyase (EC 4.1.3.-), chloroflexus type	0.0112581	0.00944242	1205	0.838723
			Mesaconyl-CoA hydratase	0.0112581	0.00944242	1206	0.838723
			Methylsuccinyl-CoA dehydrogenase, predicted by (Erb et al, 2007)	0.0112581	0.00944242	1207	0.838723
			NnrU family protein in cluster with Mesaconyl-CoA hydratase	0.0112581	0.00944242	1208	0.838723
			Putative cyclic di-GMP phosphodiesterase, EAL domain protein	0.0112581	0.00944242	1209	0.838723
		Glycolate, glyoxylate interconversions		0.146355	0.132194	1210	0.903241
			(S)-2-hydroxy-acid oxidase (EC 1.1.3.15)	0.00562905	0.00944242	1211	1.67745
			D-Lactate dehydrogenase, cytochrome c-dependent (EC 1.1.2.4)	0.0112581	0.00944242	1212	0.838723
			Glycolate dehydrogenase (EC 1.1.99.14), FAD-binding subunit GlcE	0.0112581	0.00944242	1213	0.838723
			Glycolate dehydrogenase (EC 1.1.99.14), iron-sulfur subunit GlcF	0.0112581	0.00944242	1214	0.838723
			Glycolate dehydrogenase (EC 1.1.99.14), subunit GlcD	0.0112581	0.00944242	1215	0.838723
			Glycolate oxidase (EC 1.1.3.15)	0.00562905	0.00944242	1216	1.67745
			Glycolate permease	0.0112581	0.00944242	1217	0.838723
			Glycolate utilization operon transcriptional activator GlcC	0.0112581	0.00944242	1218	0.838723
			Glyoxylate reductase (EC 1.1.1.26)	0.0112581	0.00944242	1219	0.838723
			Glyoxylate reductase (EC 1.1.1.79)	0.0112581	0.00944242	1220	0.838723
			Hydroxypyruvate reductase (EC 1.1.1.81)	0.0112581	0.00944242	1221	0.838723
			Hypothetical protein GlcG in glycolate utilization operon	0.0112581	0.00944242	1222	0.838723
			Phosphoglycolate phosphatase (EC 3.1.3.18)	0.0112581	0.00944242	1223	0.838723
			Transcriptional regulator, LysR family, in glycolate utilization operon	0.0112581	0.00944242	1224	0.838723
		Glycolysis and Gluconeogenesis		0.264565	0.269109	1225	1.01718
			2,3-bisphosphoglycerate-independent phosphoglycerate mutase (EC 5.4.2.1)	0.0112581	0.00944242	1226	0.838723
			6-phosphofructokinase (EC 2.7.1.11)	0.0112581	0.00944242	1227	0.838723
			6-phosphofructokinase class II (EC 2.7.1.11)	0	0.00944242	1228	-
			6-phosphofructokinase, eukaryotic type (EC 2.7.1.11)	0.00562905	0.00472121	1229	0.838723
			Enolase (EC 4.2.1.11)	0.0112581	0.00944242	1230	0.838723
			Fructose-1,6-bisphosphatase, Bacillus type (EC 3.1.3.11)	0.0112581	0.00944242	1231	0.838723
			Fructose-1,6-bisphosphatase, GlpX type (EC 3.1.3.11)	0.0112581	0.00944242	1232	0.838723
			Fructose-1,6-bisphosphatase, type I (EC 3.1.3.11)	0.0112581	0.00944242	1233	0.838723
			Fructose-bisphosphate aldolase class I (EC 4.1.2.13)	0.0112581	0.00944242	1234	0.838723
			Fructose-bisphosphate aldolase class II (EC 4.1.2.13)	0.0112581	0.00944242	1235	0.838723
			Fructose-bisphosphate aldolase, archaeal class I (EC 4.1.2.13)	0	0.00944242	1236	-
			Glucokinase (EC 2.7.1.2)	0.0112581	0.00944242	1237	0.838723
			Glucose-6-phosphate isomerase (EC 5.3.1.9)	0.0112581	0.00944242	1238	0.838723
			Glucose-6-phosphate isomerase, archaeal II (EC 5.3.1.9)	0.0112581	0.00944242	1239	0.838723
			Hexokinase (EC 2.7.1.1)	0	0.00944242	1240	-
			NAD-dependent glyceraldehyde-3-phosphate dehydrogenase (EC 1.2.1.12)	0.0112581	0.00944242	1241	0.838723
			NADPH-dependent glyceraldehyde-3-phosphate dehydrogenase (EC 1.2.1.13)	0.0112581	0.00944242	1242	0.838723
			Non-phosphorylating glyceraldehyde-3-phosphate dehydrogenase (NADP) (EC 1.2.1.9)	0	0.00944242	1243	-
			Phosphoenolpyruvate synthase (EC 2.7.9.2)	0.0112581	0.00944242	1244	0.838723
			Phosphoglycerate kinase (EC 2.7.2.3)	0.0112581	0.00944242	1245	0.838723
			Phosphoglycerate mutase (EC 5.4.2.1)	0.0112581	0.00944242	1246	0.838723
			Polyphosphate glucokinase (EC 2.7.1.63)	0.0112581	0.00944242	1247	0.838723
			Predicted Fructose-bisphosphate aldolase (EC 4.1.2.13) in Geobacter	0	0.00944242	1248	-
			Putative phosphoenolpyruvate synthase/pyruvate phosphate dikinase, C-terminal domain	0.0112581	0.00944242	1249	0.838723
			Putative phosphoenolpyruvate synthase/pyruvate phosphate dikinase, N-terminal domain	0.0112581	0.00472121	1250	0.419362
			Pyrophosphate--fructose 6-phosphate 1-phosphotransferase, alpha subunit (EC 2.7.1.90)	0.0112581	0.00944242	1251	0.838723
			Pyrophosphate--fructose 6-phosphate 1-phosphotransferase, beta subunit (EC 2.7.1.90)	0	0.00472121	1252	-
			Pyruvate kinase (EC 2.7.1.40)	0.0112581	0.00944242	1253	0.838723
			Pyruvate,phosphate dikinase (EC 2.7.9.1)	0.0112581	0.00944242	1254	0.838723
			Triosephosphate isomerase (EC 5.3.1.1)	0.0112581	0.00944242	1255	0.838723
		Glycolysis and Gluconeogenesis, including Archaeal enzymes		0.180129	0.212455	1256	1.17945
			2,3-bisphosphoglycerate-independent phosphoglycerate mutase (EC 5.4.2.1)	0.0112581	0.00944242	1257	0.838723
			2,3-bisphosphoglycerate-independent phosphoglycerate mutase, archaeal type (EC 5.4.2.1)	0	0.00944242	1258	-
			6-phosphofructokinase (EC 2.7.1.11)	0.0112581	0.00944242	1259	0.838723
			6-phosphofructokinase class II (EC 2.7.1.11)	0	0.00944242	1260	-
			ADP-dependent glucokinase (EC 2.7.1.147)	0	0.00472121	1261	-
			Enolase (EC 4.2.1.11)	0.0112581	0.00944242	1262	0.838723
			Fructose-1,6-bisphosphatase, GlpX type (EC 3.1.3.11)	0.0112581	0.00944242	1263	0.838723
			Fructose-1,6-bisphosphatase, type I (EC 3.1.3.11)	0.0112581	0.00944242	1264	0.838723
			Fructose-1,6-bisphosphatase, type V, archaeal (EC 3.1.3.11)	0.00562905	0.00944242	1265	1.67745
			Fructose-bisphosphate aldolase, archaeal class I (EC 4.1.2.13)	0	0.00944242	1266	-
			Glucose-6-phosphate isomerase (EC 5.3.1.9)	0.0112581	0.00944242	1267	0.838723
			Glucose-6-phosphate isomerase, archaeal (EC 5.3.1.9)	0	0.00944242	1268	-
			Glucose-6-phosphate isomerase, archaeal II (EC 5.3.1.9)	0.0112581	0.00944242	1269	0.838723
			Hexokinase (EC 2.7.1.1)	0	0.00944242	1270	-
			NAD(P)-dependent glyceraldehyde 3-phosphate dehydrogenase archaeal (EC 1.2.1.59)	0.0112581	0.00944242	1271	0.838723
			Non-phosphorylating glyceraldehyde-3-phosphate dehydrogenase (NAD)	0.00562905	0.00944242	1272	1.67745
			Phosphoenolpyruvate synthase (EC 2.7.9.2)	0.0112581	0.00944242	1273	0.838723
			Phosphoglycerate kinase (EC 2.7.2.3)	0.0112581	0.00944242	1274	0.838723
			Phosphoglycerate mutase (EC 5.4.2.1)	0.0112581	0.00944242	1275	0.838723
			Pyrophosphate--fructose 6-phosphate 1-phosphotransferase, alpha subunit (EC 2.7.1.90)	0.0112581	0.00944242	1276	0.838723
			Pyruvate kinase (EC 2.7.1.40)	0.0112581	0.00944242	1277	0.838723
			Pyruvate,phosphate dikinase (EC 2.7.9.1)	0.0112581	0.00944242	1278	0.838723
			Triosephosphate isomerase (EC 5.3.1.1)	0.0112581	0.00944242	1279	0.838723
		Glyoxylate bypass		0.101323	0.0991455	1280	0.978511
			(R)-2-hydroxyacid dehydrogenase, similar to L-sulfolactate dehydrogenase (EC 1.1.1.272)	0.0112581	0.00944242	1281	0.838723
			Aconitate hydratase (EC 4.2.1.3)	0.0112581	0.00944242	1282	0.838723
			Aconitate hydratase 2 (EC 4.2.1.3)	0.0112581	0.00944242	1283	0.838723
			Citrate synthase (si) (EC 2.3.3.1)	0.0112581	0.00944242	1284	0.838723
			Isocitrate dehydrogenase phosphatase (EC 2.7.11.5)/kinase (EC 3.1.3.-)	0.0112581	0.00944242	1285	0.838723
			Isocitrate lyase (EC 4.1.3.1)	0.0112581	0.00944242	1286	0.838723
			Isocitrate lyase (EC 4.1.3.1), group III, Mycobacterial type ICL2	0	0.00944242	1287	-
			Malate dehydrogenase (EC 1.1.1.37)	0.0112581	0.00944242	1288	0.838723
			Malate dehydrogenase (EC 1.1.1.37), peroxisomal	0	0.00472121	1289	-
			Malate synthase (EC 2.3.3.9)	0.0112581	0.00944242	1290	0.838723
			Malate synthase G (EC 2.3.3.9)	0.0112581	0.00944242	1291	0.838723
		HPr kinase and hprK operon in Gram-positive organisms		0.0281452	0.0188848	1292	0.670979
			HPr kinase/phosphorylase (EC 2.7.1.-) (EC 2.7.4.-)	0.0112581	0.00944242	1293	0.838723
			Prolipoprotein diacylglyceryl transferase (EC 2.4.99.-)	0.0112581	0.00944242	1294	0.838723
			Pyrophosphatase PpaX (EC 3.6.1.1)	0.00562905	0	1295	0
		Methylglyoxal Metabolism		0.0788066	0.066097	1296	0.838723
			Aldehyde dehydrogenase (EC 1.2.1.3)	0.0112581	0.00944242	1297	0.838723
			Aldehyde dehydrogenase A (EC 1.2.1.22)	0.0112581	0.00944242	1298	0.838723
			Aldehyde dehydrogenase B (EC 1.2.1.22)	0.0112581	0.00944242	1299	0.838723
			Aldehyde dehydrogenase, mitochondrial precursor (EC 1.2.1.3)	0.0112581	0	1300	0
			Hydroxyacylglutathione hydrolase (EC 3.1.2.6)	0.0112581	0.00944242	1301	0.838723
			Lactoylglutathione lyase (EC 4.4.1.5)	0.0112581	0.00944242	1302	0.838723
			Methylglyoxal synthase (EC 4.2.3.3)	0.0112581	0.00944242	1303	0.838723
			NADPH-dependent methylglyoxal reductase (D-lactaldehyde dehydrogenase)	0	0.00944242	1304	-
		Pentose phosphate pathway		0.157613	0.132194	1305	0.838723
			6-phosphogluconate dehydrogenase, decarboxylating (EC 1.1.1.44)	0.0112581	0.00944242	1306	0.838723
			6-phosphogluconolactonase (EC 3.1.1.31)	0.0112581	0.00944242	1307	0.838723
			6-phosphogluconolactonase (EC 3.1.1.31), eukaryotic type	0.0112581	0.00944242	1308	0.838723
			Fructose-6-phosphate phosphoketolase (EC 4.1.2.22)	0.0112581	0.00944242	1309	0.838723
			Glucose-6-phosphate 1-dehydrogenase (EC 1.1.1.49)	0.0112581	0.00944242	1310	0.838723
			Ribose 5-phosphate isomerase A (EC 5.3.1.6)	0.0112581	0.00944242	1311	0.838723
			Ribose 5-phosphate isomerase B (EC 5.3.1.6)	0.0112581	0.00944242	1312	0.838723
			Ribose-phosphate pyrophosphokinase (EC 2.7.6.1)	0.0112581	0.00944242	1313	0.838723
			Ribulose-phosphate 3-epimerase (EC 5.1.3.1)	0.0112581	0.00944242	1314	0.838723
			Transaldolase (EC 2.2.1.2)	0.0112581	0.00944242	1315	0.838723
			Transketolase (EC 2.2.1.1)	0.0112581	0.00944242	1316	0.838723
			Transketolase, C-terminal section (EC 2.2.1.1)	0.0112581	0.00944242	1317	0.838723
			Transketolase, N-terminal section (EC 2.2.1.1)	0.0112581	0.00944242	1318	0.838723
			Xylulose-5-phosphate phosphoketolase (EC 4.1.2.9)	0.0112581	0.00944242	1319	0.838723
		Peripheral Glucose Catabolism Pathways		0.0900647	0.0755394	1320	0.838723
			DNA-binding response regulator GltR, controls specific porins for the entry of glucose	0.0112581	0.00944242	1321	0.838723
			Glucokinase (EC 2.7.1.2)	0.0112581	0.00944242	1322	0.838723
			Glucose ABC transport system, inner membrane component 1	0.0112581	0.00944242	1323	0.838723
			Glucose ABC transport system, inner membrane component 2	0.0112581	0.00944242	1324	0.838723
			Glucose ABC transport system, periplasmic sugar-binding protein	0.0112581	0.00944242	1325	0.838723
			Glucose ABC transporter, ATP-binding subunit (EC 3.6.3.-)	0.0112581	0.00944242	1326	0.838723
			Glucose-selective porin OprB	0.0112581	0.00944242	1327	0.838723
			Integral membrane sensor signal transduction histidine kinase (EC 2.7.13.3), glucose catabolism cluster	0.0112581	0.00944242	1328	0.838723
		Pyruvate Alanine Serine Interconversions		0.180129	0.160521	1329	0.891144
			Alanine dehydrogenase (EC 1.4.1.1)	0.0112581	0.00944242	1330	0.838723
			Alanine racemase (EC 5.1.1.1)	0.0112581	0.00944242	1331	0.838723
			Alanine racemase, biosynthetic (EC 5.1.1.1)	0.0112581	0.00944242	1332	0.838723
			Alanine racemase, catabolic (EC 5.1.1.1)	0.0112581	0.00944242	1333	0.838723
			Branched-chain amino acid aminotransferase (EC 2.6.1.42)	0.0112581	0.00944242	1334	0.838723
			D-alanine aminotransferase (EC 2.6.1.21)	0.0112581	0.00944242	1335	0.838723
			D-amino acid dehydrogenase small subunit (EC 1.4.99.1)	0.0112581	0.00944242	1336	0.838723
			D-serine dehydratase (EC 4.3.1.18)	0.0112581	0.00944242	1337	0.838723
			D-serine/D-alanine/glycine transporter	0.0112581	0.00944242	1338	0.838723
			L-alanine:glyoxylate aminotransferase (EC 2.6.1.44)	0.0112581	0.00944242	1339	0.838723
			L-serine dehydratase (EC 4.3.1.17)	0.0112581	0.00944242	1340	0.838723
			L-serine dehydratase, alpha subunit (EC 4.3.1.17)	0.0112581	0.00944242	1341	0.838723
			L-serine dehydratase, beta subunit (EC 4.3.1.17)	0.00562905	0.00944242	1342	1.67745
			Omega-amino acid--pyruvate aminotransferase (EC 2.6.1.18)	0.0112581	0.00944242	1343	0.838723
			Predicted L-serine dehydratase (EC 4.3.1.17) TdcG	0.00562905	0.00944242	1344	1.67745
			Serine transporter	0.0112581	0.00944242	1345	0.838723
			Valine--pyruvate aminotransferase (EC 2.6.1.66)	0.0112581	0.00944242	1346	0.838723
		Pyruvate metabolism I: anaplerotic reactions, PEP		0.23642	0.207733	1347	0.878663
			Aerobic C4-dicarboxylate transporter for fumarate, L-malate, D-malate, succunate, aspartate	0.0112581	0.00944242	1348	0.838723
			D-malic enzyme (EC 1.1.1.83)	0.0112581	0.00944242	1349	0.838723
			Malate Na(+) symporter	0.0112581	0.00944242	1350	0.838723
			Malate permease	0.00562905	0.00944242	1351	1.67745
			Malolactic enzyme (EC 1.-.-.-)	0.0112581	0.00944242	1352	0.838723
			NAD-dependent malic enzyme (EC 1.1.1.38)	0.0112581	0.00944242	1353	0.838723
			NADP-dependent malic enzyme (EC 1.1.1.40)	0.0112581	0.00944242	1354	0.838723
			Oxaloacetate decarboxylase alpha chain (EC 4.1.1.3)	0.0112581	0.00944242	1355	0.838723
			Oxaloacetate decarboxylase beta chain (EC 4.1.1.3)	0.0112581	0.00944242	1356	0.838723
			Oxaloacetate decarboxylase gamma chain (EC 4.1.1.3)	0.0112581	0.00944242	1357	0.838723
			Phosphoenolpyruvate carboxykinase [ATP] (EC 4.1.1.49)	0.0112581	0.00944242	1358	0.838723
			Phosphoenolpyruvate carboxykinase [GTP] (EC 4.1.1.32)	0.0112581	0.00944242	1359	0.838723
			Phosphoenolpyruvate carboxylase (EC 4.1.1.31)	0.0112581	0.00944242	1360	0.838723
			Phosphoenolpyruvate carboxylase, archaeal (EC 4.1.1.31)	0.0112581	0.00472121	1361	0.419362
			Phosphoenolpyruvate synthase (EC 2.7.9.2)	0.0112581	0.00944242	1362	0.838723
			Positive regulator of Tartrate dehydrogenase/decarboxylase/D-malic enzyme	0.0112581	0.00944242	1363	0.838723
			Pyruvate carboxyl transferase (EC 6.4.1.1)	0.0112581	0.00944242	1364	0.838723
			Pyruvate carboxyl transferase subunit A (EC 6.4.1.1)	0.0112581	0.00944242	1365	0.838723
			Pyruvate carboxyl transferase subunit B (EC 6.4.1.1)	0.0112581	0.00944242	1366	0.838723
			Pyruvate kinase (EC 2.7.1.40)	0.0112581	0.00944242	1367	0.838723
			Pyruvate,phosphate dikinase (EC 2.7.9.1)	0.0112581	0.00944242	1368	0.838723
			Two-component response regulator, malate (EC 2.7.3.-)	0	0.00472121	1369	-
			Two-component sensor histidine kinase, malate (EC 2.7.3.-)	0.00562905	0.00944242	1370	1.67745
		Pyruvate metabolism II: acetyl-CoA, acetogenesis from pyruvate		0.23642	0.212455	1371	0.898632
			Acetaldehyde dehydrogenase (EC 1.2.1.10)	0.0112581	0.00944242	1372	0.838723
			Acetate kinase (EC 2.7.2.1)	0.0112581	0.00944242	1373	0.838723
			Acetate permease ActP (cation/acetate symporter)	0.0112581	0.00944242	1374	0.838723
			Acetyl-CoA synthetase (ADP-forming) alpha and beta chains, putative	0.0112581	0.00944242	1375	0.838723
			Acetyl-CoA synthetase (ADP-forming) alpha chain (EC 6.2.1.13)	0.0112581	0.00944242	1376	0.838723
			Acetyl-CoA synthetase (ADP-forming) beta chain (EC 6.2.1.13)	0	0.00472121	1377	-
			Acetyl-coenzyme A synthetase (EC 6.2.1.1)	0.0112581	0.00944242	1378	0.838723
			Acetyltransferase AcuA, acetyl-CoA synthetase inhibitor	0	0.00472121	1379	-
			Acylphosphate phosphohydrolase (EC 3.6.1.7), putative	0.0112581	0.00944242	1380	0.838723
			Aldehyde dehydrogenase (EC 1.2.1.3)	0.0112581	0.00944242	1381	0.838723
			Dihydrolipoamide acetyltransferase component of pyruvate dehydrogenase complex (EC 2.3.1.12)	0.0112581	0.00944242	1382	0.838723
			Dihydrolipoamide dehydrogenase of pyruvate dehydrogenase complex (EC 1.8.1.4)	0.0112581	0.00944242	1383	0.838723
			Lactate 2-monooxygenase (EC 1.13.12.4)	0.0112581	0.00944242	1384	0.838723
			NAD-dependent protein deacetylase of SIR2 family	0.0112581	0.00944242	1385	0.838723
			NAD-independent protein deacetylase AcuC	0.0112581	0.00944242	1386	0.838723
			Phosphate acetyltransferase (EC 2.3.1.8)	0.0112581	0.00944242	1387	0.838723
			Protein acetyltransferase	0.0112581	0.00944242	1388	0.838723
			Putative membrane protein, clustering with ActP	0.0112581	0.00944242	1389	0.838723
			Pyruvate decarboxylase (EC 4.1.1.1)	0.0112581	0.00944242	1390	0.838723
			Pyruvate dehydrogenase E1 component (EC 1.2.4.1)	0.0112581	0.00944242	1391	0.838723
			Pyruvate dehydrogenase E1 component alpha subunit (EC 1.2.4.1)	0.0112581	0.00944242	1392	0.838723
			Pyruvate dehydrogenase E1 component beta subunit (EC 1.2.4.1)	0.0112581	0.00944242	1393	0.838723
			Pyruvate oxidase (EC 1.2.3.3)	0	0.00472121	1394	-
			Pyruvate oxidase [ubiquinone, cytochrome] (EC 1.2.2.2)	0.0112581	0.00944242	1395	0.838723
		Pyruvate:ferredoxin oxidoreductase		0.0281452	0.0472121	1396	1.67745
			Pyruvate:ferredoxin oxidoreductase, alpha subunit (EC 1.2.7.1)	0.00562905	0.00944242	1397	1.67745
			Pyruvate:ferredoxin oxidoreductase, beta subunit (EC 1.2.7.1)	0.0112581	0.00944242	1398	0.838723
			Pyruvate:ferredoxin oxidoreductase, delta subunit (EC 1.2.7.1)	0	0.00944242	1399	-
			Pyruvate:ferredoxin oxidoreductase, gamma subunit (EC 1.2.7.1)	0	0.00944242	1400	-
			Pyruvate-flavodoxin oxidoreductase (EC 1.2.7.-)	0.0112581	0.00944242	1401	0.838723
		Soluble methane monooxygenase (sMMO)		0.0394033	0.0377697	1402	0.958541
			Methane monooxygenase component A alpha chain (EC 1.14.13.25)	0.0112581	0.00944242	1403	0.838723
			Methane monooxygenase component A beta chain (EC 1.14.13.25)	0.0112581	0.00944242	1404	0.838723
			Methane monooxygenase component C (EC 1.14.13.25)	0.00562905	0.00944242	1405	1.67745
			Methane monooxygenase regulatory protein B	0.0112581	0.00944242	1406	0.838723
		TCA Cycle		0.264565	0.264388	1407	0.99933
			2-oxoglutarate dehydrogenase E1 component (EC 1.2.4.2)	0.0112581	0.00944242	1408	0.838723
			Aconitate hydratase (EC 4.2.1.3)	0.0112581	0.00944242	1409	0.838723
			Aconitate hydratase 2 (EC 4.2.1.3)	0.0112581	0.00944242	1410	0.838723
			Aconitate hydratase large subunit (EC 4.2.1.3)	0	0.00944242	1411	-
			Aconitate hydratase X, predicted	0	0.00472121	1412	-
			Archaeal succinyl-CoA ligase [ADP-forming] alpha chain (EC 6.2.1.5)	0	0.00472121	1413	-
			Citrate lyase gamma chain, acyl carrier protein (EC 4.1.3.6)	0	0.00472121	1414	-
			Citrate synthase (si) (EC 2.3.3.1)	0.0112581	0.00944242	1415	0.838723
			Dihydrolipoamide dehydrogenase (EC 1.8.1.4)	0.0112581	0.00944242	1416	0.838723
			Dihydrolipoamide dehydrogenase of 2-oxoglutarate dehydrogenase (EC 1.8.1.4)	0.0112581	0.00944242	1417	0.838723
			Dihydrolipoamide dehydrogenase of pyruvate dehydrogenase complex (EC 1.8.1.4)	0.0112581	0.00944242	1418	0.838723
			Dihydrolipoamide succinyltransferase component (E2) of 2-oxoglutarate dehydrogenase complex (EC 2.3.1.61)	0.0112581	0.00944242	1419	0.838723
			Fumarate hydratase class I (EC 4.2.1.2)	0.0112581	0.00944242	1420	0.838723
			Fumarate hydratase class I, aerobic (EC 4.2.1.2)	0.0112581	0.00944242	1421	0.838723
			Fumarate hydratase class II (EC 4.2.1.2)	0.0112581	0.00944242	1422	0.838723
			hypothetical protein that often co-occurs with aconitase	0.0112581	0.00944242	1423	0.838723
			Isocitrate dehydrogenase [NAD] (EC 1.1.1.41)	0.0112581	0.00944242	1424	0.838723
			Isocitrate dehydrogenase [NADP] (EC 1.1.1.42)	0.0112581	0.00944242	1425	0.838723
			Isocitrate dehydrogenase 3 subunit alpha, mitochondrial precursor (EC 1.1.1.41)	0.00562905	0.00472121	1426	0.838723
			Malate dehydrogenase (EC 1.1.1.37)	0.0112581	0.00944242	1427	0.838723
			Malate:quinone oxidoreductase (EC 1.1.99.16)	0.0112581	0.00944242	1428	0.838723
			Putative Dihydrolipoamide dehydrogenase (EC 1.8.1.4)	0.0112581	0.00944242	1429	0.838723
			Putative malate dehydrogenase (EC 1.1.1.37), similar to archaeal MJ1425	0.0112581	0.00944242	1430	0.838723
			Succinate dehydrogenase flavoprotein subunit (EC 1.3.99.1)	0.0112581	0.00944242	1431	0.838723
			Succinate dehydrogenase iron-sulfur protein (EC 1.3.99.1)	0.0112581	0.00944242	1432	0.838723
			Succinyl-CoA ligase [ADP-forming] alpha chain (EC 6.2.1.5)	0.0112581	0.00944242	1433	0.838723
			Succinyl-CoA ligase [ADP-forming] beta chain (EC 6.2.1.5)	0.0112581	0.00944242	1434	0.838723
			Succinyl-CoA ligase [GDP-forming] alpha chain (EC 6.2.1.4)	0.0112581	0.00944242	1435	0.838723
			Succinyl-CoA ligase [GDP-forming] beta chain (EC 6.2.1.4)	0	0.00944242	1436	-
			Transcriptional regulator of succinyl CoA synthetase operon	0	0.00944242	1437	-
	CO2 fixation			0.917534	0.882867	1438	0.962216
		Calvin-Benson cycle		0.253307	0.231339	1439	0.913277
			Fructose-1,6-bisphosphatase, Bacillus type (EC 3.1.3.11)	0.0112581	0.00944242	1440	0.838723
			Fructose-1,6-bisphosphatase, GlpX type (EC 3.1.3.11)	0.0112581	0.00944242	1441	0.838723
			Fructose-1,6-bisphosphatase, type I (EC 3.1.3.11)	0.0112581	0.00944242	1442	0.838723
			Fructose-1,6-bisphosphatase, type V, archaeal (EC 3.1.3.11)	0.00562905	0.00944242	1443	1.67745
			Fructose-bisphosphate aldolase class I (EC 4.1.2.13)	0.0112581	0.00944242	1444	0.838723
			Fructose-bisphosphate aldolase class II (EC 4.1.2.13)	0.0112581	0.00944242	1445	0.838723
			NAD(P)-dependent glyceraldehyde 3-phosphate dehydrogenase archaeal (EC 1.2.1.59)	0.0112581	0.00944242	1446	0.838723
			NAD-dependent glyceraldehyde-3-phosphate dehydrogenase (EC 1.2.1.12)	0.0112581	0.00944242	1447	0.838723
			NADPH-dependent glyceraldehyde-3-phosphate dehydrogenase (EC 1.2.1.13)	0.0112581	0.00944242	1448	0.838723
			Phosphoglycerate kinase (EC 2.7.2.3)	0.0112581	0.00944242	1449	0.838723
			Phosphoribulokinase (EC 2.7.1.19)	0.0112581	0.00944242	1450	0.838723
			Phosphoribulokinase (EC 2.7.1.19) homolog, function unknown	0.0112581	0.00944242	1451	0.838723
			Ribose 1,5-bisphosphate or 5-ribose-1,2-cyclic phosphate dehydrogenase	0	0.00472121	1452	-
			Ribose 5-phosphate isomerase A (EC 5.3.1.6)	0.0112581	0.00944242	1453	0.838723
			Ribose 5-phosphate isomerase B (EC 5.3.1.6)	0.0112581	0.00944242	1454	0.838723
			Ribulose bisphosphate carboxylase (EC 4.1.1.39)	0.0112581	0.00944242	1455	0.838723
			Ribulose bisphosphate carboxylase large chain (EC 4.1.1.39)	0.0112581	0.00944242	1456	0.838723
			Ribulose bisphosphate carboxylase small chain (EC 4.1.1.39)	0.0112581	0.00944242	1457	0.838723
			Ribulose-1,5-bisphosphate carboxylase, Type III (EC 4.1.1.39)	0	0.00944242	1458	-
			Ribulose-phosphate 3-epimerase (EC 5.1.3.1)	0.0112581	0.00944242	1459	0.838723
			Sedoheptulose-1,7-bisphosphatase (EC 3.1.3.37)	0.0112581	0.00944242	1460	0.838723
			Transketolase (EC 2.2.1.1)	0.0112581	0.00944242	1461	0.838723
			Transketolase, C-terminal section (EC 2.2.1.1)	0.0112581	0.00944242	1462	0.838723
			Transketolase, N-terminal section (EC 2.2.1.1)	0.0112581	0.00944242	1463	0.838723
			Triosephosphate isomerase (EC 5.3.1.1)	0.0112581	0.00944242	1464	0.838723
		Carboxysome		0.0562905	0.0472121	1465	0.838723
			Carbonic anhydrase (EC 4.2.1.1)	0.0112581	0.00944242	1466	0.838723
			High-affnity carbon uptake protein Hat/HatR	0.0112581	0.00944242	1467	0.838723
			NADH dehydrogenase (EC 1.6.99.3)	0.0112581	0.00944242	1468	0.838723
			Ribulose bisphosphate carboxylase large chain (EC 4.1.1.39)	0.0112581	0.00944242	1469	0.838723
			Ribulose bisphosphate carboxylase small chain (EC 4.1.1.39)	0.0112581	0.00944242	1470	0.838723
		CO2 uptake, carboxysome		0.253307	0.287994	1471	1.13694
			Bicarbonate transport system permease protein	0	0.00944242	1472	-
			Bicarbonate transporter, bicarbonate binding protein	0.00562905	0.00944242	1473	1.67745
			Bicarbonate transporter, bicarbonate binding protein 2	0	0.00944242	1474	-
			Bicarbonate utilisation transcription factor, related to RuBisCO operon transcriptional regulator	0.0112581	0.00944242	1475	0.838723
			Carbon dioxide concentrating mechanism protein CcmO	0	0.00472121	1476	-
			Carboxysome protein CcmL	0	0.00472121	1477	-
			Carboxysome protein CcmM	0	0.00944242	1478	-
			carboxysome shell protein CsoS1	0.0112581	0.00944242	1479	0.838723
			carboxysome shell protein CsoS2	0.0112581	0.00944242	1480	0.838723
			carboxysome shell protein CsoS3	0.0112581	0.00944242	1481	0.838723
			High-affnity carbon uptake protein Hat/HatR	0.0112581	0.00944242	1482	0.838723
			Hypothetical transmembrane protein coupled to NADH-ubiquinone oxidoreductase chain 5 homolog	0.0112581	0.00944242	1483	0.838723
			Low-affinity CO2 hydration protein CphX	0.0112581	0.00944242	1484	0.838723
			NADH dehydrogenase subunit 4, Involved in CO2 fixation	0.0112581	0.00944242	1485	0.838723
			NADH dehydrogenase subunit 5, Involved in CO2 fixation	0.0112581	0.00944242	1486	0.838723
			Possible carbon dioxide concentrating mechanism protein CcmK	0	0.00944242	1487	-
			Possible pterin-4 alpha-carbinolamine dehydratase-like protein	0.0112581	0.00944242	1488	0.838723
			Possible RuBisCo chaperonin RbcX	0	0.00944242	1489	-
			probable RuBisCo-expression protein CbbX	0.0112581	0.00944242	1490	0.838723
			putative carboxysome peptide A	0.0112581	0.00944242	1491	0.838723
			putative carboxysome peptide B	0.0112581	0.00472121	1492	0.419362
			putative sodium-dependent bicarbonate transporter	0.0112581	0.00944242	1493	0.838723
			ribulose 1,5-bisphosphate carboxylase/oxygenase activase	0	0.00944242	1494	-
			Ribulose bisphosphate carboxylase (EC 4.1.1.39)	0.0112581	0.00944242	1495	0.838723
			Ribulose bisphosphate carboxylase large chain (EC 4.1.1.39)	0.0112581	0.00944242	1496	0.838723
			Ribulose bisphosphate carboxylase small chain (EC 4.1.1.39)	0.0112581	0.00944242	1497	0.838723
			Ribulose-1,5-bisphosphate carboxylase, Type III (EC 4.1.1.39)	0	0.00944242	1498	-
			Rubisco activation protein CbbO	0.0112581	0.00944242	1499	0.838723
			Rubisco activation protein CbbQ	0.0112581	0.00944242	1500	0.838723
			RuBisCO operon transcriptional regulator	0.0112581	0.00944242	1501	0.838723
			RuBisCO operon transcriptional regulator CbbR	0.0112581	0.00944242	1502	0.838723
			Sensory subunit of low CO2-induced protein complex, putative	0.0112581	0.00944242	1503	0.838723
		Photorespiration (oxidative C2 cycle)		0.35463	0.316321	1504	0.891976
			2-hydroxy-3-oxopropionate reductase (EC 1.1.1.60)	0.0112581	0.00944242	1505	0.838723
			2-oxoglutarate/malate translocator	0.0112581	0.00944242	1506	0.838723
			Aminomethyl transferase, THF-dependent (glycine cleavage system T protein) (EC 2.1.2.10), mitochondrial	0	0.00472121	1507	-
			Aminomethyltransferase (glycine cleavage system T protein) (EC 2.1.2.10)	0.0112581	0.00944242	1508	0.838723
			Catalase (EC 1.11.1.6)	0.0112581	0.00944242	1509	0.838723
			D-glycerate 3-kinase (EC 2.7.1.31), plant type	0.0112581	0.00944242	1510	0.838723
			Dihydrolipoamide dehydrogenase (EC 1.8.1.4)	0.0112581	0.00944242	1511	0.838723
			D-Lactate dehydrogenase, cytochrome c-dependent (EC 1.1.2.4)	0.0112581	0.00944242	1512	0.838723
			Expressed protein possibly involved in photorespiration	0.0112581	0.00944242	1513	0.838723
			Glycerate kinase (EC 2.7.1.31)	0.0112581	0.00944242	1514	0.838723
			Glycine cleavage system H protein	0.0112581	0.00944242	1515	0.838723
			Glycine decarboxylase L-protein 1 (EC 1.8.1.4), mitochondrial	0.0112581	0.00944242	1516	0.838723
			Glycine decarboxylase L-protein 2 (EC 1.8.1.4), mitochondrial	0.0112581	0.00944242	1517	0.838723
			Glycine dehydrogenase [decarboxylating] (glycine cleavage system P protein) (EC 1.4.4.2)	0.0112581	0.00944242	1518	0.838723
			Glycine dehydrogenase [decarboxylating] (glycine cleavage system P1 protein) (EC 1.4.4.2)	0.0112581	0.00944242	1519	0.838723
			Glycine dehydrogenase [decarboxylating] (glycine cleavage system P2 protein) (EC 1.4.4.2)	0.0112581	0.00944242	1520	0.838723
			Glycolate dehydrogenase (EC 1.1.99.14), FAD-binding subunit GlcE	0.0112581	0.00944242	1521	0.838723
			Glycolate dehydrogenase (EC 1.1.99.14), iron-sulfur subunit GlcF	0.0112581	0.00944242	1522	0.838723
			Glycolate dehydrogenase (EC 1.1.99.14), subunit GlcD	0.0112581	0.00944242	1523	0.838723
			Glycolate oxidase (EC 1.1.3.15)	0.00562905	0.00944242	1524	1.67745
			Glycolate permease	0.0112581	0.00944242	1525	0.838723
			Glyoxylate carboligase (EC 4.1.1.47)	0.0112581	0.00944242	1526	0.838723
			Hydroxypyruvate reductase (EC 1.1.1.81)	0.0112581	0.00944242	1527	0.838723
			L-alanine:glyoxylate aminotransferase (EC 2.6.1.44)	0.0112581	0.00944242	1528	0.838723
			Malate synthase (EC 2.3.3.9)	0.0112581	0.00944242	1529	0.838723
			Malate synthase G (EC 2.3.3.9)	0.0112581	0.00944242	1530	0.838723
			Malyl-CoA lyase (EC 4.1.3.24)	0.0112581	0.00944242	1531	0.838723
			Phosphoglycolate phosphatase (EC 3.1.3.18)	0.0112581	0.00944242	1532	0.838723
			Ribulose bisphosphate carboxylase (EC 4.1.1.39)	0.0112581	0.00944242	1533	0.838723
			Ribulose bisphosphate carboxylase large chain (EC 4.1.1.39)	0.0112581	0.00944242	1534	0.838723
			Ribulose bisphosphate carboxylase small chain (EC 4.1.1.39)	0.0112581	0.00944242	1535	0.838723
			Ribulose-1,5-bisphosphate carboxylase, Type III (EC 4.1.1.39)	0	0.00944242	1536	-
			Serine hydroxymethyltransferase (EC 2.1.2.1)	0.0112581	0.00944242	1537	0.838723
			Serine--glyoxylate aminotransferase (EC 2.6.1.45)	0.0112581	0.00944242	1538	0.838723
	Di- and oligosaccharides			1.37912	1.60993	1539	1.16737
		Beta-Glucoside Metabolism		0.197017	0.27383	1540	1.38988
			6-phospho-beta-glucosidase (EC 3.2.1.86)	0.0112581	0.00944242	1541	0.838723
			6-phospho-beta-glucosidase ascB (EC 3.2.1.86)	0.00562905	0.00944242	1542	1.67745
			AscBF operon repressor	0	0.00944242	1543	-
			Beta-glucanase precursor (EC 3.2.1.73)	0.0112581	0.00944242	1544	0.838723
			Beta-glucosidase (EC 3.2.1.21)	0.0112581	0.00944242	1545	0.838723
			Beta-glucoside ABC transport system, permease protein 2	0.00562905	0	1546	0
			Beta-glucoside bgl operon antiterminator, BglG family	0	0.00944242	1547	-
			Cellobiose phosphorylase (EC 2.4.1.-)	0	0.00944242	1548	-
			Cellobiose phosphotransferase system YdjC-like protein	0.0112581	0.00944242	1549	0.838723
			Endo-beta-1,3-1,4 glucanase (Licheninase) (EC 3.2.1.73)	0.0112581	0.00944242	1550	0.838723
			Glucokinase, ROK family (EC 2.7.1.2)	0.0112581	0.00944242	1551	0.838723
			Laminarinase (EC 3.2.1.39)	0.0112581	0.00944242	1552	0.838723
			Methyl-accepting chemotaxis protein co-located with beta-glucan transporter system	0.00562905	0.00944242	1553	1.67745
			Outer surface protein of unknown function, cellobiose operon	0	0.00472121	1554	-
			Periplasmic beta-glucosidase (EC 3.2.1.21)	0.0112581	0.00944242	1555	0.838723
			Predicted beta-glucoside specific TonB-dependent outer membrane receptor	0.0112581	0.00944242	1556	0.838723
			Predicted beta-glucoside transporter, GPH family	0.0112581	0.00944242	1557	0.838723
			Predicted beta-glucoside-regulated ABC transport system, permease component 1, COG1175	0.0112581	0.00944242	1558	0.838723
			Predicted beta-glucoside-regulated ABC transport system, permease component 2, COG0395	0.0112581	0.00944242	1559	0.838723
			Predicted beta-glucoside-regulated ABC transport system, sugar binding component, COG1653	0.0112581	0.00944242	1560	0.838723
			Predicted glucose transporter in beta-glucoside utilization gene cluster	0.0112581	0.00944242	1561	0.838723
			PTS system, arbutin-, cellobiose-, and salicin-specific IIBC component (EC 2.7.1.69)	0.00562905	0.00944242	1562	1.67745
			PTS system, beta-glucoside-specific IIA component (EC 2.7.1.69)	0	0.00944242	1563	-
			PTS system, beta-glucoside-specific IIB component (EC 2.7.1.69)	0	0.00944242	1564	-
			PTS system, beta-glucoside-specific IIC component (EC 2.7.1.69)	0	0.00944242	1565	-
			PTS system, cellobiose-specific IIA component (EC 2.7.1.69)	0	0.00944242	1566	-
			PTS system, cellobiose-specific IIB component (EC 2.7.1.69)	0	0.00944242	1567	-
			PTS system, cellobiose-specific IIC component (EC 2.7.1.69)	0.00562905	0.00944242	1568	1.67745
			PTS system, diacetylchitobiose-specific IIA component (EC 2.7.1.6	0	0.00944242	1569	-
			PTS system, diacetylchitobiose-specific IIC component (EC 2.7.1.69)	0	0.00472121	1570	-
			Transcriptional regulator of beta-glucosides utilization, LacI family	0.0112581	0.00944242	1571	0.838723
		Fructooligosaccharides(FOS) and Raffinose Utilization		0.11821	0.113309	1572	0.958541
			Alpha-galactosidase (EC 3.2.1.22)	0.0112581	0.00944242	1573	0.838723
			Alpha-mannosidase (EC 3.2.1.24)	0.0112581	0.00944242	1574	0.838723
			Beta-glucosidase (EC 3.2.1.21)	0.0112581	0.00944242	1575	0.838723
			Glucan 1,6-alpha-glucosidase (EC 3.2.1.70)	0.0112581	0.00944242	1576	0.838723
			Lactose permease	0	0.00944242	1577	-
			MSM (multiple sugar metabolism) operon regulatory protein	0.00562905	0	1578	0
			Multiple sugar ABC transporter, ATP-binding protein	0.0112581	0.00944242	1579	0.838723
			Multiple sugar ABC transporter, membrane-spanning permease protein MsmF	0.0112581	0.00944242	1580	0.838723
			Multiple sugar ABC transporter, membrane-spanning permease protein MsmG	0.0112581	0.00944242	1581	0.838723
			Multiple sugar ABC transporter, substrate-binding protein	0.0112581	0.00944242	1582	0.838723
			Raffinose permease	0	0.00944242	1583	-
			Sucrose phosphorylase (EC 2.4.1.7)	0.0112581	0.00944242	1584	0.838723
			Sucrose-6-phosphate hydrolase (EC 3.2.1.26)	0.0112581	0.00944242	1585	0.838723
		Lactose and Galactose Uptake and Utilization		0.157613	0.203012	1586	1.28804
			Aldose 1-epimerase (EC 5.1.3.3)	0.0112581	0.00944242	1587	0.838723
			Alpha-galactosidase (EC 3.2.1.22)	0.0112581	0.00944242	1588	0.838723
			Beta-galactosidase (EC 3.2.1.23)	0.0112581	0.00944242	1589	0.838723
			Beta-galactosidase (EC 3.2.1.23), LacA family	0.0112581	0.00944242	1590	0.838723
			Beta-galactosidase (EC 3.2.1.23), LacZ family	0.00562905	0.00944242	1591	1.67745
			Galactokinase (EC 2.7.1.6)	0.0112581	0.00944242	1592	0.838723
			Galactose operon repressor, GalR-LacI family of transcriptional regulators	0.0112581	0.00944242	1593	0.838723
			Galactose permease	0	0.00944242	1594	-
			Galactose/methyl galactoside ABC transport system, ATP-binding protein MglA (EC 3.6.3.17)	0.0112581	0.00944242	1595	0.838723
			Galactose/methyl galactoside ABC transport system, D-galactose-binding periplasmic protein MglB (TC 3.A.1.2.3)	0.00562905	0.00944242	1596	1.67745
			Galactose/methyl galactoside ABC transport system, permease protein MglC (TC 3.A.1.2.3)	0.00562905	0.00944242	1597	1.67745
			Galactose-1-phosphate uridylyltransferase (EC 2.7.7.10)	0.0112581	0.00944242	1598	0.838723
			Lactose and galactose permease, GPH translocator family	0	0.00944242	1599	-
			Lactose permease	0	0.00944242	1600	-
			Lactose phosphotransferase system repressor	0	0.00944242	1601	-
			Mgl repressor and galactose ultrainduction factor GalS, HTH-type transcriptional regulator	0	0.00944242	1602	-
			Predicted galactoside ABC transporter, ATP-binding protein 1	0	0.00472121	1603	-
			Predicted galactoside ABC transporter, sugar-binding protein	0.0112581	0.00944242	1604	0.838723
			Tagatose 1,6-diphosphate aldolase (EC 4.1.2.40)	0.0112581	0.00944242	1605	0.838723
			Tagatose-6-phosphate kinase (EC 2.7.1.144)	0.0112581	0.00944242	1606	0.838723
			Transcriptional repressor of the lac operon	0.00562905	0.00944242	1607	1.67745
			UDP-glucose 4-epimerase (EC 5.1.3.2)	0.0112581	0.00944242	1608	0.838723
		Lactose utilization		0.0394033	0.0755394	1609	1.91708
			Beta-galactosidase (EC 3.2.1.23)	0.0112581	0.00944242	1610	0.838723
			Evolved beta-D-galactosidase transcriptional repressor	0	0.00944242	1611	-
			Evolved beta-D-galactosidase, alpha subunit	0.0112581	0.00944242	1612	0.838723
			Evolved beta-D-galactosidase, beta subunit	0	0.00944242	1613	-
			Galactoside O-acetyltransferase (EC 2.3.1.18)	0.0112581	0.00944242	1614	0.838723
			Lactose and galactose permease, GPH translocator family	0	0.00944242	1615	-
			Lactose permease	0	0.00944242	1616	-
			Transcriptional repressor of the lac operon	0.00562905	0.00944242	1617	1.67745
		Maltose and Maltodextrin Utilization		0.365888	0.415467	1618	1.1355
			4-alpha-glucanotransferase (amylomaltase) (EC 2.4.1.25)	0.0112581	0.00944242	1619	0.838723
			ABC-type sugar transport system, periplasmic binding protein YcjN	0	0.00944242	1620	-
			Aldose 1-epimerase (EC 5.1.3.3)	0.0112581	0.00944242	1621	0.838723
			Alpha-amylase (EC 3.2.1.1)	0.0112581	0.00944242	1622	0.838723
			Alpha-glucosidase (EC 3.2.1.20)	0.0112581	0.00944242	1623	0.838723
			Beta-phosphoglucomutase (EC 5.4.2.6)	0.0112581	0.00944242	1624	0.838723
			Cytoplasmic alpha-amylase (EC 3.2.1.1)	0.0112581	0.00944242	1625	0.838723
			Glucoamylase (EC 3.2.1.3)	0.0112581	0.00944242	1626	0.838723
			Glycogen phosphorylase (EC 2.4.1.1)	0.0112581	0.00944242	1627	0.838723
			Inner membrane ABC transporter permease protein YcjO	0.00562905	0.00944242	1628	1.67745
			Inner membrane ABC transporter permease protein YcjP	0	0.00944242	1629	-
			Maltodextrin glucosidase (EC 3.2.1.20)	0.0112581	0.00944242	1630	0.838723
			Maltodextrin phosphorylase (EC 2.4.1.1)	0.0112581	0.00944242	1631	0.838723
			Malto-oligosyltrehalose synthase (EC 5.4.99.15)	0.0112581	0.00944242	1632	0.838723
			Maltoporin (maltose/maltodextrin high-affinity receptor, phage lambda receptor protein)	0.0112581	0.00944242	1633	0.838723
			Maltose O-acetyltransferase (EC 2.3.1.79)	0.0112581	0.00944242	1634	0.838723
			Maltose operon periplasmic protein MalM	0.00562905	0.00944242	1635	1.67745
			Maltose operon transcriptional repressor MalR, LacI family	0.0112581	0.00944242	1636	0.838723
			Maltose phosphorylase (EC 2.4.1.8)	0.0112581	0.00944242	1637	0.838723
			Maltose regulon modulator	0	0.00944242	1638	-
			Maltose regulon regulatory protein MalI (repressor for malXY)	0	0.00944242	1639	-
			Maltose/maltodextrin ABC transporter 2, substrate binding periplasmic protein MalE2	0.00562905	0	1640	0
			Maltose/maltodextrin ABC transporter, permease protein MalF	0.0112581	0.00944242	1641	0.838723
			Maltose/maltodextrin ABC transporter, permease protein MalG	0.0112581	0.00944242	1642	0.838723
			Maltose/maltodextrin ABC transporter, substrate binding periplasmic protein MalE	0.0112581	0.00944242	1643	0.838723
			Maltose/maltodextrin transport ATP-binding protein MalK (EC 3.6.3.19)	0.0112581	0.00944242	1644	0.838723
			Maltose-6'-phosphate glucosidase (EC 3.2.1.122)	0	0.00944242	1645	-
			Mlc, transcriptional repressor of MalT (the transcriptional activator of maltose regulon) and manXYZ operon	0.0112581	0.00944242	1646	0.838723
			Multiple sugar ABC transporter, ATP-binding protein	0.0112581	0.00944242	1647	0.838723
			Neopullulanase (EC 3.2.1.135)	0.0112581	0.00944242	1648	0.838723
			Oligo-1,6-glucosidase (EC 3.2.1.10)	0.0112581	0.00944242	1649	0.838723
			Periplasmic alpha-amylase (EC 3.2.1.1)	0.0112581	0.00944242	1650	0.838723
			Predicted glucose transporter in maltodextrin utilization gene cluster	0.0112581	0.00944242	1651	0.838723
			Predicted maltose transporter MalT	0.0112581	0.00944242	1652	0.838723
			Predicted maltose-specific TonB-dependent receptor	0.0112581	0.00944242	1653	0.838723
			PTS system, maltose and glucose-specific IIA component (EC 2.7.1.69)	0	0.00472121	1654	-
			PTS system, maltose and glucose-specific IIB component (EC 2.7.1.69)	0	0.00944242	1655	-
			PTS system, maltose and glucose-specific IIC component (EC 2.7.1.69)	0	0.00944242	1656	-
			Pullulanase (EC 3.2.1.41)	0.0112581	0.00944242	1657	0.838723
			Putative oxidoreductase YcjS (EC 1.-.-.-), NADH-binding	0	0.00944242	1658	-
			Putative sucrose phosphorylase (EC 2.4.1.7)	0.0112581	0.00944242	1659	0.838723
			Sugar phosphate isomerases/epimerases family protein YcjR	0	0.00944242	1660	-
			Transcriptional activator of maltose regulon, MalT	0.0112581	0.00944242	1661	0.838723
			Transcriptional regulator of maltose utilization, LacI family	0.0112581	0.00944242	1662	0.838723
			Transcriptional regulator YcjW, LacI family, possibly involved in maltodextrin utilization pathway	0	0.00472121	1663	-
			Zinc-type alcohol dehydrogenase YcjQ	0	0.00944242	1664	-
		Melibiose Utilization		0.0337743	0.0283273	1665	0.838723
			Alpha-galactosidase (EC 3.2.1.22)	0.0112581	0.00944242	1666	0.838723
			Melibiose carrier protein, Na+/melibiose symporter	0.0112581	0.00944242	1667	0.838723
			Melibiose operon regulatory protein	0.0112581	0.00944242	1668	0.838723
		Sucrose utilization		0.101323	0.122752	1669	1.21149
			Family 13 glycosyl hydrolase, row 724	0.00562905	0.00944242	1670	1.67745
			Fructokinase (EC 2.7.1.4)	0.0112581	0.00944242	1671	0.838723
			Predicted sucrose permease, MFS family, FucP subfamily	0.0112581	0.00944242	1672	0.838723
			Predicted sucrose-specific TonB-dependent receptor	0.0112581	0.00944242	1673	0.838723
			PTS system, sucrose-specific IIA component (EC 2.7.1.69)	0	0.00944242	1674	-
			PTS system, sucrose-specific IIB component (EC 2.7.1.69)	0.00562905	0.00944242	1675	1.67745
			PTS system, sucrose-specific IIC component (EC 2.7.1.69)	0.00562905	0.00944242	1676	1.67745
			Sucrose operon repressor ScrR, LacI family	0.0112581	0.00944242	1677	0.838723
			Sucrose permease, major facilitator superfamily	0.00562905	0.00944242	1678	1.67745
			Sucrose phosphorylase (EC 2.4.1.7)	0.0112581	0.00944242	1679	0.838723
			Sucrose repressor, LacI family, Shewanella subfamily	0.0112581	0.00944242	1680	0.838723
			Sucrose specific transcriptional regulator CscR, LacI family	0	0.00944242	1681	-
			Sucrose-6-phosphate hydrolase (EC 3.2.1.26)	0.0112581	0.00944242	1682	0.838723
		Sucrose utilization Shewanella		0.0562905	0.0472121	1683	0.838723
			Fructokinase (EC 2.7.1.4)	0.0112581	0.00944242	1684	0.838723
			Predicted sucrose permease, MFS family, FucP subfamily	0.0112581	0.00944242	1685	0.838723
			Predicted sucrose-specific TonB-dependent receptor	0.0112581	0.00944242	1686	0.838723
			Sucrose phosphorylase (EC 2.4.1.7)	0.0112581	0.00944242	1687	0.838723
			Sucrose repressor, LacI family, Shewanella subfamily	0.0112581	0.00944242	1688	0.838723
		Trehalose Biosynthesis		0.123839	0.113309	1689	0.914971
			1,4-alpha-glucan (glycogen) branching enzyme, GH-13-type (EC 2.4.1.18)	0.0112581	0.00944242	1690	0.838723
			Alpha,alpha-trehalose-phosphate synthase [UDP-forming] (EC 2.4.1.15)	0.0112581	0.00944242	1691	0.838723
			Alpha-amylase (EC 3.2.1.1)	0.0112581	0.00944242	1692	0.838723
			Beta-amylase (EC 3.2.1.2)	0	0.00944242	1693	-
			Glucoamylase (EC 3.2.1.3)	0.0112581	0.00944242	1694	0.838723
			Glycogen debranching enzyme (EC 3.2.1.-)	0.0112581	0.00944242	1695	0.838723
			Malto-oligosyltrehalose synthase (EC 5.4.99.15)	0.0112581	0.00944242	1696	0.838723
			Malto-oligosyltrehalose trehalohydrolase (EC 3.2.1.141)	0.0112581	0.00944242	1697	0.838723
			Putative glucanase glgE (EC 3.2.1.-)	0.0112581	0.00944242	1698	0.838723
			Trehalose phosphorylase (EC 2.4.1.64)	0.0112581	0.00944242	1699	0.838723
			Trehalose synthase (EC 5.4.99.16)	0.0112581	0.00944242	1700	0.838723
			Trehalose-6-phosphate phosphatase (EC 3.1.3.12)	0.0112581	0.00944242	1701	0.838723
		Trehalose Uptake and Utilization		0.1745	0.19357	1702	1.10928
			Beta-phosphoglucomutase (EC 5.4.2.6)	0.0112581	0.00944242	1703	0.838723
			Cytoplasmic trehalase (EC 3.2.1.28)	0.00562905	0.00944242	1704	1.67745
			Glucose/mannose:H+ symporter GlcP	0.0112581	0.00944242	1705	0.838723
			Maltoporin (maltose/maltodextrin high-affinity receptor, phage lambda receptor protein)	0.0112581	0.00944242	1706	0.838723
			Maltose-6'-phosphate glucosidase (EC 3.2.1.122)	0	0.00944242	1707	-
			Predicted trehalose ABC transporter, permease component 2, Archaea-type	0	0.00944242	1708	-
			Predicted trehalose permease, MFS family	0.0112581	0.00944242	1709	0.838723
			Predicted trehalose permease, MFS family, FucP subfamily	0.0112581	0.00944242	1710	0.838723
			PTS system, glucose-specific IIA component (EC 2.7.1.69)	0.0112581	0.00944242	1711	0.838723
			PTS system, glucose-specific IIB component (EC 2.7.1.69)	0.0112581	0.00944242	1712	0.838723
			PTS system, glucose-specific IIC component (EC 2.7.1.69)	0.0112581	0.00944242	1713	0.838723
			PTS system, trehalose-specific IIB component (EC 2.7.1.69)	0	0.00944242	1714	-
			PTS system, trehalose-specific IIC component (EC 2.7.1.69)	0	0.00944242	1715	-
			Putative cytoplasmic protein clustered with trehalase	0.00562905	0.00944242	1716	1.67745
			Transcriptional regulator of trehalose utilization, LacI family	0.0112581	0.00944242	1717	0.838723
			Trehalase (EC 3.2.1.28)	0.0112581	0.00944242	1718	0.838723
			Trehalose 6-phosphate phosphorylase (EC 2.4.1.216)	0.00562905	0.00472121	1719	0.838723
			Trehalose operon transcriptional repressor	0.00562905	0.00944242	1720	1.67745
			Trehalose phosphorylase (EC 2.4.1.64)	0.0112581	0.00944242	1721	0.838723
			Trehalose synthase, nucleoside diphosphate glucose dependent	0.00562905	0	1722	0
			Trehalose-6-phosphate hydrolase (EC 3.2.1.93)	0.0112581	0.00944242	1723	0.838723
			Trehalose-regulated TonB-dependent outer membrane receptor	0.0112581	0.00944242	1724	0.838723
		Unknown oligosaccharide utilization Sde 1396		0.0112581	0.0236061	1725	2.09681
			1st GPH family transporter in unknown oligosaccharide utilization Sde 1396	0	0.00472121	1726	-
			2nd GPH family transporter in unknown oligosaccharide utilization Sde 1396	0	0.00944242	1727	-
			Family 3 glycosyl hydrolase in unknown oligosaccharide utilization Sde 1396	0.0112581	0.00944242	1728	0.838723
	Fermentation			0.82747	0.755394	1729	0.912896
		Acetoin, butanediol metabolism		0.140726	0.141636	1730	1.00647
			2,3-butanediol dehydrogenase, R-alcohol forming, (R)- and (S)-acetoin-specific (EC 1.1.1.4)	0.0112581	0.00944242	1731	0.838723
			2,3-butanediol dehydrogenase, S-alcohol forming, (R)-acetoin-specific (EC 1.1.1.4)	0	0.00944242	1732	-
			2,3-butanediol dehydrogenase, S-alcohol forming, (S)-acetoin-specific (EC 1.1.1.76)	0.0112581	0.00944242	1733	0.838723
			Acetoin (diacetyl) reductase (EC 1.1.1.5)	0	0.00944242	1734	-
			Acetoin catabolism protein X	0.00562905	0.00944242	1735	1.67745
			Acetoin dehydrogenase E1 component alpha-subunit (EC 1.2.4.-)	0.0112581	0.00944242	1736	0.838723
			Acetoin dehydrogenase E1 component beta-subunit (EC 1.2.4.-)	0.0112581	0.00944242	1737	0.838723
			Acetolactate synthase large subunit (EC 2.2.1.6)	0.0112581	0.00944242	1738	0.838723
			Acetolactate synthase small subunit (EC 2.2.1.6)	0.0112581	0.00944242	1739	0.838723
			Acetolactate synthase small subunit (EC 2.2.1.6), Xanthomonadales type	0.0112581	0.00944242	1740	0.838723
			Acetolactate synthase, catabolic (EC 2.2.1.6)	0.0112581	0.00944242	1741	0.838723
			Alpha-acetolactate decarboxylase (EC 4.1.1.5)	0.0112581	0.00944242	1742	0.838723
			Dihydrolipoamide acetyltransferase component (E2) of acetoin dehydrogenase complex (EC 2.3.1.-)	0.0112581	0.00944242	1743	0.838723
			Dihydrolipoamide dehydrogenase of acetoin dehydrogenase (EC 1.8.1.4)	0.0112581	0.00944242	1744	0.838723
			Transcriptional activator of acetoin dehydrogenase operon AcoR	0.0112581	0.00944242	1745	0.838723
		Acetone Butanol Ethanol Synthesis		0.163242	0.141636	1746	0.867645
			3-hydroxybutyryl-CoA dehydratase (EC 4.2.1.55)	0.0112581	0.00944242	1747	0.838723
			3-hydroxybutyryl-CoA dehydrogenase (EC 1.1.1.157)	0.0112581	0.00944242	1748	0.838723
			Acetaldehyde dehydrogenase (EC 1.2.1.10)	0.0112581	0.00944242	1749	0.838723
			Acetoacetate decarboxylase (EC 4.1.1.4)	0.0112581	0.00944242	1750	0.838723
			Acetoacetate metabolism regulatory protein AtoC	0.0112581	0.00944242	1751	0.838723
			Acetyl-CoA acetyltransferase (EC 2.3.1.9)	0.0112581	0.00944242	1752	0.838723
			Acetyl-CoA:acetoacetyl-CoA transferase, alpha subunit (EC 2.8.3.8)	0.0112581	0.00944242	1753	0.838723
			Acetyl-CoA:acetoacetyl-CoA transferase, beta subunit (EC 2.8.3.8)	0.0112581	0.00944242	1754	0.838723
			Alcohol dehydrogenase (EC 1.1.1.1)	0.0112581	0.00944242	1755	0.838723
			Butyryl-CoA dehydrogenase (EC 1.3.99.2)	0.0112581	0.00944242	1756	0.838723
			Electron transfer flavoprotein, alpha subunit	0.0112581	0.00944242	1757	0.838723
			Electron transfer flavoprotein, beta subunit	0.0112581	0.00944242	1758	0.838723
			NADH-dependent butanol dehydrogenase (EC 1.1.1.-)	0.00562905	0.00944242	1759	1.67745
			NADH-dependent butanol dehydrogenase A (EC 1.1.1.-)	0.0112581	0.00944242	1760	0.838723
			NADH-dependent butanol dehydrogenase B (EC 1.1.1.-)	0.0112581	0.00944242	1761	0.838723
		Acetyl-CoA fermentation to Butyrate		0.219533	0.221897	1762	1.01077
			3-hydroxyacyl-CoA dehydrogenase (EC 1.1.1.35)	0.0112581	0.00944242	1763	0.838723
			3-hydroxybutyrate dehydrogenase (EC 1.1.1.30)	0.0112581	0.00944242	1764	0.838723
			3-hydroxybutyryl-CoA dehydratase (EC 4.2.1.55)	0.0112581	0.00944242	1765	0.838723
			3-hydroxybutyryl-CoA dehydrogenase (EC 1.1.1.157)	0.0112581	0.00944242	1766	0.838723
			3-hydroxybutyryl-CoA epimerase (EC 5.1.2.3)	0.0112581	0.00944242	1767	0.838723
			Acetoacetate metabolism regulatory protein AtoC	0.0112581	0.00944242	1768	0.838723
			Acetoacetyl-CoA reductase (EC 1.1.1.36)	0.0112581	0.00944242	1769	0.838723
			Acetyl-CoA acetyltransferase (EC 2.3.1.9)	0.0112581	0.00944242	1770	0.838723
			Acetyl-CoA:acetoacetyl-CoA transferase, alpha subunit (EC 2.8.3.8)	0.0112581	0.00944242	1771	0.838723
			Acetyl-CoA:acetoacetyl-CoA transferase, beta subunit (EC 2.8.3.8)	0.0112581	0.00944242	1772	0.838723
			Butyrate kinase (EC 2.7.2.7)	0	0.00944242	1773	-
			Butyrate-acetoacetate CoA-transferase subunit A (EC 2.8.3.9)	0.0112581	0.00944242	1774	0.838723
			Butyrate-acetoacetate CoA-transferase subunit B (EC 2.8.3.9)	0.00562905	0.00944242	1775	1.67745
			Butyryl-CoA dehydrogenase (EC 1.3.99.2)	0.0112581	0.00944242	1776	0.838723
			Electron transfer flavoprotein, alpha subunit	0.0112581	0.00944242	1777	0.838723
			Electron transfer flavoprotein, beta subunit	0.0112581	0.00944242	1778	0.838723
			Electron transfer flavoprotein-ubiquinone oxidoreductase (EC 1.5.5.1)	0.0112581	0.00944242	1779	0.838723
			Enoyl-CoA hydratase (EC 4.2.1.17)	0.0112581	0.00944242	1780	0.838723
			Ferredoxin-like protein	0.0112581	0.00944242	1781	0.838723
			Ferredoxin-like protein FixX	0	0.00944242	1782	-
			Ferredoxin-like protein YdiT	0	0.00472121	1783	-
			Ferredoxin-like protein YgcO	0	0.00944242	1784	-
			Phosphate butyryltransferase (EC 2.3.1.19)	0.0112581	0.00944242	1785	0.838723
			Probable electron transfer flavoprotein-quinone oxidoreductase FixC (EC 1.5.5.-)	0.0112581	0.00944242	1786	0.838723
		Butanol Biosynthesis		0.0900647	0.0755394	1787	0.838723
			3-hydroxybutyryl-CoA dehydrogenase (EC 1.1.1.157)	0.0112581	0.00944242	1788	0.838723
			Acetyl-CoA acetyltransferase (EC 2.3.1.9)	0.0112581	0.00944242	1789	0.838723
			Alcohol dehydrogenase (EC 1.1.1.1); Acetaldehyde dehydrogenase (EC 1.2.1.10)	0.0112581	0.00944242	1790	0.838723
			Butyryl-CoA dehydrogenase (EC 1.3.99.2)	0.0112581	0.00944242	1791	0.838723
			Enoyl-CoA hydratase (EC 4.2.1.17)	0.0112581	0.00944242	1792	0.838723
			NADH-dependent butanol dehydrogenase A (EC 1.1.1.-)	0.0112581	0.00944242	1793	0.838723
			NADH-dependent butanol dehydrogenase B (EC 1.1.1.-)	0.0112581	0.00944242	1794	0.838723
			Pyruvate formate-lyase (EC 2.3.1.54)	0.0112581	0.00944242	1795	0.838723
		Fermentations: Lactate		0.0788066	0.066097	1796	0.838723
			Acetaldehyde dehydrogenase (EC 1.2.1.10)	0.0112581	0.00944242	1797	0.838723
			Acetate kinase (EC 2.7.2.1)	0.0112581	0.00944242	1798	0.838723
			D-lactate dehydrogenase (EC 1.1.1.28)	0.0112581	0.00944242	1799	0.838723
			Fructose-6-phosphate phosphoketolase (EC 4.1.2.22)	0.0112581	0.00944242	1800	0.838723
			L-lactate dehydrogenase (EC 1.1.1.27)	0.0112581	0.00944242	1801	0.838723
			Phosphate acetyltransferase (EC 2.3.1.8)	0.0112581	0.00944242	1802	0.838723
			Xylulose-5-phosphate phosphoketolase (EC 4.1.2.9)	0.0112581	0.00944242	1803	0.838723
		Fermentations: Mixed acid		0.135097	0.108588	1804	0.803777
			Acetaldehyde dehydrogenase (EC 1.2.1.10)	0.0112581	0.00944242	1805	0.838723
			Acetate kinase (EC 2.7.2.1)	0.0112581	0.00944242	1806	0.838723
			Alcohol dehydrogenase (EC 1.1.1.1)	0.0112581	0.00944242	1807	0.838723
			D-lactate dehydrogenase (EC 1.1.1.28)	0.0112581	0.00944242	1808	0.838723
			Formate efflux transporter (TC 2.A.44 family)	0.0112581	0.00944242	1809	0.838723
			L-lactate dehydrogenase (EC 1.1.1.27)	0.0112581	0.00944242	1810	0.838723
			Phosphate acetyltransferase (EC 2.3.1.8)	0.0112581	0.00944242	1811	0.838723
			Phosphoenolpyruvate carboxylase (EC 4.1.1.31)	0.0112581	0.00944242	1812	0.838723
			Phosphoenolpyruvate carboxylase, archaeal (EC 4.1.1.31)	0.0112581	0.00472121	1813	0.419362
			Pyruvate formate-lyase (EC 2.3.1.54)	0.0112581	0.00944242	1814	0.838723
			Pyruvate formate-lyase activating enzyme (EC 1.97.1.4)	0.0112581	0.00944242	1815	0.838723
			Sugar/maltose fermentation stimulation protein homolog	0.0112581	0.00944242	1816	0.838723
	Glycoside hydrolases			0.0619195	0.0566545	1817	0.914971
		Predicted carbohydrate hydrolases		0.0619195	0.0566545	1818	0.914971
			Carbohydrate Esterase Family 4	0.0112581	0.00944242	1819	0.838723
			COG1306 predicted glycoside hydrolase	0.0112581	0.00944242	1820	0.838723
			COG1649 predicted glycoside hydrolase	0.0112581	0.00944242	1821	0.838723
			COG2152 predicted glycoside hydrolase	0.0112581	0.00944242	1822	0.838723
			Peptidoglycan N-acetylglucosamine deacetylase (EC 3.5.1.-)	0.00562905	0.00944242	1823	1.67745
			Polysaccharide deacetylase	0.0112581	0.00944242	1824	0.838723
	Monosaccharides			2.8877	3.22459	1825	1.11666
		2-Ketogluconate Utilization		0.0562905	0.0566545	1826	1.00647
			2-ketogluconate 6-phosphate reductase (EC 1.1.1.43)	0.0112581	0.00944242	1827	0.838723
			2-ketogluconate kinase (EC 2.7.1.13)	0.0112581	0.00944242	1828	0.838723
			2-ketogluconate transporter	0.0112581	0.00944242	1829	0.838723
			2-ketogluconate utilization repressor PtxS	0.0112581	0.00944242	1830	0.838723
			Epimerase KguE	0.00562905	0.00944242	1831	1.67745
			HTH-type transcriptional regulator PtxR	0.00562905	0.00944242	1832	1.67745
		D-allose utilization		0.00562905	0.0708182	1833	12.5809
			D-allose ABC transporter, ATPase component	0.00562905	0.00944242	1834	1.67745
			D-allose ABC transporter, substrate-binding component	0	0.00944242	1835	-
			D-allose kinase (EC 2.7.1.55)	0	0.00944242	1836	-
			D-allose-6-phosphate isomerase (EC 5.3.1.-)	0	0.00944242	1837	-
			D-allulose-6-phosphate 3-epimerase (EC 5.1.3.-), row_id 1016	0	0.00472121	1838	-
			PTS system, D-allose-specific IIA component (EC 2.7.1.69)	0	0.00472121	1839	-
			PTS system, D-allose-specific IIB component (EC 2.7.1.69)	0	0.00472121	1840	-
			PTS system, D-allose-specific IIC component (EC 2.7.1.69)	0	0.00472121	1841	-
			Transcriptional regulator of D-allose utilization, LacI family	0	0.00944242	1842	-
			Transcriptional regulator of D-allose utilization, RpiR family	0	0.00472121	1843	-
		Deoxyribose and Deoxynucleoside Catabolism		0.180129	0.151079	1844	0.838723
			Deoxyribonucleoside regulator DeoR (transcriptional repressor)	0.0112581	0.00944242	1845	0.838723
			Deoxyribose operon repressor, DeoR family	0.0112581	0.00944242	1846	0.838723
			Deoxyribose-phosphate aldolase (EC 4.1.2.4)	0.0112581	0.00944242	1847	0.838723
			Nucleoside permease NupC	0.0112581	0.00944242	1848	0.838723
			Phosphopentomutase (EC 5.4.2.7)	0.0112581	0.00944242	1849	0.838723
			Predicted nucleoside ABC transporter, ATP-binding component	0.0112581	0.00944242	1850	0.838723
			Predicted nucleoside ABC transporter, permease 1 component	0.0112581	0.00944242	1851	0.838723
			Predicted nucleoside ABC transporter, permease 2 component	0.0112581	0.00944242	1852	0.838723
			Predicted nucleoside ABC transporter, substrate-binding component	0.0112581	0.00944242	1853	0.838723
			Purine nucleoside phosphorylase (EC 2.4.2.1)	0.0112581	0.00944242	1854	0.838723
			Putative deoxyribonuclease YjjV	0.0112581	0.00944242	1855	0.838723
			Putative deoxyribose-specific ABC transporter, ATP-binding protein	0.0112581	0.00944242	1856	0.838723
			Putative deoxyribose-specific ABC transporter, permease protein	0.0112581	0.00944242	1857	0.838723
			Pyrimidine-nucleoside phosphorylase (EC 2.4.2.2)	0.0112581	0.00944242	1858	0.838723
			Ribokinase (EC 2.7.1.15)	0.0112581	0.00944242	1859	0.838723
			Thymidine phosphorylase (EC 2.4.2.4)	0.0112581	0.00944242	1860	0.838723
		D-galactarate, D-glucarate and D-glycerate catabolism		0.135097	0.113309	1861	0.838723
			2-dehydro-3-deoxyglucarate aldolase (EC 4.1.2.20)	0.0112581	0.00944242	1862	0.838723
			2-hydroxy-3-oxopropionate reductase (EC 1.1.1.60)	0.0112581	0.00944242	1863	0.838723
			5-dehydro-4-deoxyglucarate dehydratase (EC 4.2.1.41)	0.0112581	0.00944242	1864	0.838723
			D-galactarate dehydratase (EC 4.2.1.42)	0.0112581	0.00944242	1865	0.838723
			D-galactarate permease	0.0112581	0.00944242	1866	0.838723
			D-glucarate permease	0.0112581	0.00944242	1867	0.838723
			D-glycerate 2-kinase (EC 2.7.1.-)	0.0112581	0.00944242	1868	0.838723
			D-glycerate transporter (predicted)	0.0112581	0.00944242	1869	0.838723
			Glucarate dehydratase (EC 4.2.1.40)	0.0112581	0.00944242	1870	0.838723
			Glycerate kinase (EC 2.7.1.31)	0.0112581	0.00944242	1871	0.838723
			Predicted D-glucarate or D-galactorate regulator, GntR family	0.0112581	0.00944242	1872	0.838723
			Sugar diacid utilization regulator SdaR	0.0112581	0.00944242	1873	0.838723
		D-galactonate catabolism		0.0450324	0.0566545	1874	1.25809
			2-dehydro-3-deoxygalactonokinase (EC 2.7.1.58)	0.0112581	0.00944242	1875	0.838723
			2-dehydro-3-deoxyphosphogalactonate aldolase (EC 4.1.2.21)	0.0112581	0.00944242	1876	0.838723
			D-galactonate regulator, IclR family	0	0.00944242	1877	-
			D-Galactonate repressor DgoR	0	0.00944242	1878	-
			D-galactonate transporter	0.0112581	0.00944242	1879	0.838723
			Galactonate dehydratase (EC 4.2.1.6)	0.0112581	0.00944242	1880	0.838723
		D-Galacturonate and D-Glucuronate Utilization		0.360259	0.391861	1881	1.08772
			2-dehydro-3-deoxy-D-gluconate 5-dehydrogenase (EC 1.1.1.127)	0	0.00944242	1882	-
			2-dehydro-3-deoxygluconate kinase (EC 2.7.1.45)	0.0112581	0.00944242	1883	0.838723
			2-dehydro-3-deoxyphosphogluconate aldolase (EC 4.1.2.14)	0.0112581	0.00944242	1884	0.838723
			2-deoxy-D-gluconate 3-dehydrogenase (EC 1.1.1.125)	0.0112581	0.00944242	1885	0.838723
			2-keto-3-deoxygluconate permease (KDG permease)	0.0112581	0.00944242	1886	0.838723
			4-deoxy-L-threo-5-hexosulose-uronate ketol-isomerase (EC 5.3.1.17)	0.0112581	0.00944242	1887	0.838723
			5-dehydro-4-deoxyglucarate dehydratase (EC 4.2.1.41)	0.0112581	0.00944242	1888	0.838723
			Alpha-1,4-digalacturonate ABC transporter, permease protein 2	0.00562905	0.00944242	1889	1.67745
			Alpha-glucosidase (EC 3.2.1.20)	0.0112581	0.00944242	1890	0.838723
			Alpha-glucuronidase (EC 3.2.1.139)	0.0112581	0.00944242	1891	0.838723
			Altronate hydrolase (EC 4.2.1.7)	0.0112581	0.00944242	1892	0.838723
			Altronate oxidoreductase (EC 1.1.1.58)	0.0112581	0.00944242	1893	0.838723
			Beta-glucuronidase (EC 3.2.1.31)	0.0112581	0.00944242	1894	0.838723
			D-galactarate dehydratase (EC 4.2.1.42)	0.0112581	0.00944242	1895	0.838723
			D-mannonate oxidoreductase (EC 1.1.1.57)	0.0112581	0.00944242	1896	0.838723
			Endo-1,4-beta-xylanase A precursor (EC 3.2.1.8)	0.0112581	0.00944242	1897	0.838723
			Exopolygalacturonate lyase (EC 4.2.2.9)	0.0112581	0.00944242	1898	0.838723
			Fructuronate transporter GntP	0	0.00944242	1899	-
			Glucuronide transport facilitator UidC	0	0.00944242	1900	-
			Glucuronide transporter UidB	0	0.00944242	1901	-
			Hexuronate transporter	0.0112581	0.00944242	1902	0.838723
			Hexuronate utilization operon transcriptional repressor ExuR	0.0112581	0.00944242	1903	0.838723
			Ketoglutarate semialdehyde dehydrogenase (EC 1.2.1.26)	0.0112581	0.00944242	1904	0.838723
			Mannonate dehydratase (EC 4.2.1.8)	0.0112581	0.00944242	1905	0.838723
			Oligogalacturonate lyase (EC 4.2.2.6)	0.0112581	0.00944242	1906	0.838723
			Oligogalacturonate-specific porin protein KdgM	0	0.00944242	1907	-
			Pectate lyase precursor (EC 4.2.2.2)	0.0112581	0.00944242	1908	0.838723
			Pectin degradation protein KdgF	0.00562905	0.00944242	1909	1.67745
			Pectinesterase (EC 3.1.1.11)	0.00562905	0.00944242	1910	1.67745
			Polygalacturonase (EC 3.2.1.15)	0.0112581	0.00944242	1911	0.838723
			Predicted D-glucuronide-specific TRAP transporter, large transmembrane component	0.00562905	0.00944242	1912	1.67745
			Predicted D-glucuronide-specific TRAP transporter, small transmembrane component	0.0112581	0.00472121	1913	0.419362
			Predicted D-glucuronide-specific TRAP transporter, substrate-binding component	0	0.00944242	1914	-
			Predicted D-mannonate epimerase	0.0112581	0.00944242	1915	0.838723
			Predicted D-tagaturonate epimerase	0.00562905	0.00472121	1916	0.838723
			Rhamnogalacturonides degradation protein RhiN	0.0112581	0.00944242	1917	0.838723
			Transcriptional regulator KdgR, KDG operon repressor	0.0112581	0.00944242	1918	0.838723
			Transcriptional repressor UidR	0	0.00472121	1919	-
			Uronate dehydrogenase (EC 1.1.1.203)	0.0112581	0.00944242	1920	0.838723
			Uronate isomerase (EC 5.3.1.12)	0.0112581	0.00944242	1921	0.838723
			Uxu operon transcriptional regulator	0.0112581	0.00944242	1922	0.838723
			Xylan oligosaccharide ABC transporter, ATP-binding protein 2	0	0.00944242	1923	-
			Xylan oligosaccharide ABC transporter, permease component 2	0.00562905	0.00944242	1924	1.67745
		D-gluconate and ketogluconates metabolism		0.309598	0.297436	1925	0.96072
			2,5-diketo-D-gluconate reductase A (EC 1.1.1.274)	0.0112581	0.00944242	1926	0.838723
			2,5-diketo-D-gluconic acid reductase B (EC 1.1.1.274)	0.0112581	0.00944242	1927	0.838723
			2-dehydro-3-deoxygluconate kinase (EC 2.7.1.45)	0.0112581	0.00944242	1928	0.838723
			2-ketoaldonate reductase, broad specificity (EC 1.1.1.215) (EC 1.1.1.-)	0.0112581	0.00944242	1929	0.838723
			2-Keto-D-gluconate dehydrogenase (EC 1.1.99.4), membrane-bound, cytochrome c	0.00562905	0.00944242	1930	1.67745
			2-Keto-D-gluconate dehydrogenase (EC 1.1.99.4), membrane-bound, flavoprotein	0.0112581	0.00944242	1931	0.838723
			2-Keto-D-gluconate dehydrogenase (EC 1.1.99.4), membrane-bound, gamma subunit	0.00562905	0.00472121	1932	0.838723
			2-ketogluconate kinase (EC 2.7.1.13)	0.0112581	0.00944242	1933	0.838723
			5-keto-D-gluconate 5-reductase (EC 1.1.1.69)	0.0112581	0.00944242	1934	0.838723
			6-phosphogluconate dehydrogenase, decarboxylating (EC 1.1.1.44)	0.0112581	0.00944242	1935	0.838723
			Broad-specificity glycerol dehydrogenase (EC 1.1.99.22), subunit SldA	0.0112581	0.00944242	1936	0.838723
			Gluconate 2-dehydrogenase (EC 1.1.99.3), membrane-bound, cytochrome c	0.0112581	0.00944242	1937	0.838723
			Gluconate 2-dehydrogenase (EC 1.1.99.3), membrane-bound, flavoprotein	0.0112581	0.00944242	1938	0.838723
			Gluconate 2-dehydrogenase (EC 1.1.99.3), membrane-bound, gamma subunit	0.0112581	0.00944242	1939	0.838723
			Gluconate dehydratase (EC 4.2.1.39)	0.0112581	0.00944242	1940	0.838723
			Gluconate operon transcriptional repressor	0	0.00944242	1941	-
			Gluconate permease	0.0112581	0.00944242	1942	0.838723
			Gluconate permease, Bsu4004 homolog	0.0112581	0.00944242	1943	0.838723
			Gluconate transporter family protein	0.0112581	0.00944242	1944	0.838723
			Gluconate utilization system Gnt-I transcriptional repressor	0.0112581	0.00944242	1945	0.838723
			Gluconokinase (EC 2.7.1.12)	0.0112581	0.00944242	1946	0.838723
			Glucose 1-dehydrogenase (EC 1.1.1.47)	0.0112581	0.00944242	1947	0.838723
			Glucose dehydrogenase (EC 1.1.99.10), membrane-bound, cytochrome c	0.00562905	0.00944242	1948	1.67745
			Glucose dehydrogenase (EC 1.1.99.10), membrane-bound, flavoprotein	0	0.00472121	1949	-
			Glucose dehydrogenase, PQQ-dependent (EC 1.1.5.2)	0.0112581	0.00944242	1950	0.838723
			High-affinity gluconate transporter GntT	0.0112581	0.00944242	1951	0.838723
			L-idonate 5-dehydrogenase (EC 1.1.1.264)	0.0112581	0.00944242	1952	0.838723
			L-idonate, D-gluconate, 5-keto-D-gluconate transporter	0	0.00944242	1953	-
			Low-affinity gluconate/H+ symporter GntU	0.0112581	0.00944242	1954	0.838723
			Positive regulator of L-idonate catabolism	0.00562905	0.00472121	1955	0.838723
			Predicted gluconate TRAP family transporter, DctM subunit	0.0112581	0.00944242	1956	0.838723
			Predicted gluconate TRAP family transporter, DctP subunit	0.00562905	0.00944242	1957	1.67745
			Predicted gluconate TRAP family transporter, DctQ subunit	0.0112581	0.00944242	1958	0.838723
		D-ribose utilization		0.140726	0.151079	1959	1.07357
			Predicted nucleoside ABC transporter, ATP-binding component	0.0112581	0.00944242	1960	0.838723
			Predicted nucleoside ABC transporter, permease 1 component	0.0112581	0.00944242	1961	0.838723
			Predicted nucleoside ABC transporter, permease 2 component	0.0112581	0.00944242	1962	0.838723
			Predicted nucleoside ABC transporter, substrate-binding component	0.0112581	0.00944242	1963	0.838723
			Ribokinase (EC 2.7.1.15)	0.0112581	0.00944242	1964	0.838723
			Ribose 5-phosphate isomerase A (EC 5.3.1.6)	0.0112581	0.00944242	1965	0.838723
			Ribose 5-phosphate isomerase B (EC 5.3.1.6)	0.0112581	0.00944242	1966	0.838723
			Ribose ABC transport system, ATP-binding protein RbsA (TC 3.A.1.2.1)	0.0112581	0.00944242	1967	0.838723
			Ribose ABC transport system, high affinity permease RbsD (TC 3.A.1.2.1)	0	0.00944242	1968	-
			Ribose ABC transport system, periplasmic ribose-binding protein RbsB (TC 3.A.1.2.1)	0.0112581	0.00944242	1969	0.838723
			Ribose ABC transport system, permease protein RbsC (TC 3.A.1.2.1)	0.0112581	0.00944242	1970	0.838723
			Ribose operon repressor	0.0112581	0.00944242	1971	0.838723
			Ribose/xylose/arabinose/galactoside ABC-type transport systems, ATP-binding protein (EC 3.6.3.17)	0	0.00944242	1972	-
			Ribose/xylose/arabinose/galactoside ABC-type transport systems, periplasmic sugar binding protein	0	0.00944242	1973	-
			Ribose/xylose/arabinose/galactoside ABC-type transport systems, permease component 1	0.0112581	0.00944242	1974	0.838723
			Ribose/xylose/arabinose/galactoside ABC-type transport systems, permease component 2	0.00562905	0.00944242	1975	1.67745
		D-Sorbitol(D-Glucitol) and L-Sorbose Utilization		0.0337743	0.0991455	1976	2.93553
			Glucitol operon activator protein	0	0.00944242	1977	-
			Glucitol operon GutQ protein	0	0.00944242	1978	-
			Glucitol operon repressor	0	0.00944242	1979	-
			L-sorbose 1-phosphate reductase (EC 1.1.1.-)	0	0.00944242	1980	-
			PTS system, glucitol/sorbitol-specific IIA component (EC 2.7.1.69)	0	0.00944242	1981	-
			PTS system, glucitol/sorbitol-specific IIB component and second of two IIC components (EC 2.7.1.69)	0.0112581	0.00944242	1982	0.838723
			PTS system, glucitol/sorbitol-specific IIC component (EC 2.7.1.69)	0.0112581	0.00944242	1983	0.838723
			PTS system, sorbose-specific IIC component (EC 2.7.1.69)	0	0.00472121	1984	-
			Putative transcriptional regulator of sorbose uptake and utilization genes	0	0.00944242	1985	-
			Sorbitol operon transcription regulator	0	0.00944242	1986	-
			Sorbitol-6-phosphate 2-dehydrogenase (EC 1.1.1.140)	0.0112581	0.00944242	1987	0.838723
		D-Tagatose and Galactitol Utilization		0.0506614	0.0755394	1988	1.49106
			6-phosphofructokinase (EC 2.7.1.11)	0.0112581	0.00944242	1989	0.838723
			D-tagatose 3-epimerase (EC 5.3.1.-)	0.0112581	0.00944242	1990	0.838723
			Galactitol utilization operon repressor	0	0.00472121	1991	-
			Galactitol-1-phosphate 5-dehydrogenase (EC 1.1.1.251)	0.0112581	0.00944242	1992	0.838723
			PTS system, galactitol-specific IIB component (EC 2.7.1.69)	0	0.00472121	1993	-
			PTS system, galactitol-specific IIC component (EC 2.7.1.69)	0.00562905	0.00944242	1994	1.67745
			Tagatose-1,6-bisphosphate aldolase GatY (EC 4.1.2.-)	0	0.00944242	1995	-
			Tagatose-6-phosphate kinase (EC 2.7.1.144)	0.0112581	0.00944242	1996	0.838723
			Tagatose-6-phosphate kinase GatZ (EC 2.7.1.144)	0	0.00944242	1997	-
		Fructose utilization		0.146355	0.122752	1998	0.838723
[truncated: 10,481 more rows]
